# Supplementary material for: Isolation of native plasma membrane H+‐ATPase (Pma1p) in both the active and basal activation states
Source: FEBS Open Bio. 2018 Mar 25;8(5):774–83. doi: 10.1002/2211-5463.12413 (PMC5929935; doi:10.1002/2211-5463.12413)
Supplement: Supplementary file 2 — Table S1. Full list of LC‐MS/MS identified proteins in samples with isolated Pma1p. [file FEB4-8-774-s002.xlsx]

## Sheet: proteinGroups.txt
id	Majority Protein IDs	Protein Descriptions	Proteins	Peptides	Razor + unique Peptides	Unique Peptides	Peptides cymal-7 solub.	Peptides Cymal-7 purified	Sequence Coverage [%]	Mol. Weight [kDa]	Sequence Length	Intensity	Intensity cymal-7 solubilized	Intensity cymal-7 purified
361	YGL008C;YPL036W	>YGL008C PMA1 SGDID:S000002976, Chr VII from 482671-479915	2	58	58	58	50	55	51.2	99.618	918	1043170000000	265350000000	777820000000
808	YNL055C	>YNL055C POR1 SGDID:S000005000, Chr XIV from 518846-517995	1	25	25	25	19	15	92.9	30.428	283	98962000000	61876000000	37086000000
552	YJL171C	>YJL171C YJL171C SGDID:S000003707, Chr X from 100888-99698	1	14	14	14	11	11	39.4	43.013	396	82361000000	64746000000	17615000000
655	YLR044C	>YLR044C PDC1 SGDID:S000004034, Chr XII from 234082-232391	2	38	38	28	35	18	71.8	61.495	563	114357700000	110180000000	4177700000
448	YGR282C	>YGR282C BGL2 SGDID:S000003514, Chr VII from 1058730-1057789	1	14	14	14	13	12	61.3	34.118	313	95023000000	68835000000	26188000000
797	YMR307W	>YMR307W GAS1 SGDID:S000004924, Chr XIII from 887002-888681	1	22	22	22	19	17	34	59.582	559	77239000000	56882000000	20357000000
164	YCL043C	>YCL043C PDI1 SGDID:S000000548, Chr III from 50221-48653multifunctional protein resident in the endoplasmic reticulum lumen, essential for the formation of disulfide bonds in secretory and c	2	35	35	35	34	19	64.8	58.226	522	81437700000	79313000000	2124700000
124	YBR078W	>YBR078W ECM33 SGDID:S000000282, Chr II from 393118-393175,393506-394854	1	9	9	9	7	5	15	48.236	468	61545000000	55701000000	5844000000
750	YMR008C	>YMR008C PLB1 SGDID:S000004610, Chr XIII from 282584-280590	1	21	21	19	19	13	25.2	71.667	664	57623700000	50847000000	6776700000
855	YOL030W	>YOL030W GAS5 SGDID:S000005390, Chr XV from 268188-269642	1	11	11	11	10	9	26.7	51.869	484	47164000000	34295000000	12869000000
465	YHR042W	>YHR042W NCP1 SGDID:S000001084, Chr VIII from 190536-192611	3	51	51	51	43	32	77.1	76.771	691	47944000000	45011000000	2933000000
904	YOR270C	>YOR270C VPH1 SGDID:S000005796, Chr XV from 830573-828051	1	39	39	39	37	16	43.1	95.528	840	42045200000	39804000000	2241200000
774	YMR183C	>YMR183C SSO2 SGDID:S000004795, Chr XIII from 627807-626920	1	21	21	18	19	9	65.1	33.733	295	38091700000	37760000000	331700000
233	YDR033W	>YDR033W MRH1 SGDID:S000002440, Chr IV from 508144-509106	1	12	12	7	10	5	28.8	36.19	320	35067260000	34216000000	851260000
343	YER177W	>YER177W BMH1 SGDID:S000000979, Chr V from 545606-546409	1	23	23	5	19	11	73	30.091	267	31295280000	30536000000	759280000
148	YBR196C	>YBR196C PGI1 SGDID:S000000400, Chr II from 613895-612231	1	27	27	27	27	16	55.1	61.298	554	31287880000	30455000000	832880000
728	YML028W	>YML028W TSA1 SGDID:S000004490, Chr XIII from 220138-220728peroxidase, reduces reactive oxygen, nitrogen and sulfur species using thioredoxin as hydrogen donor; mediates redox regulation of the nuclear l	2	17	17	17	16	5	80.6	21.589	196	26261450000	25800000000	461450000
603	YKL103C	>YKL103C LAP4 SGDID:S000001586, Chr XI from 247326-245782	2	32	32	32	31	22	72.2	57.092	514	24235400000	20029000000	4206400000
720	YLR447C	>YLR447C VMA6 SGDID:S000004439, Chr XII from 1027890-1026853	1	23	23	23	21	8	74.5	39.79	345	22179160000	21783000000	396160000
170	YCR004C	>YCR004C YCP4 SGDID:S000000597, Chr III from 120316-119573	1	23	23	22	19	11	91.1	26.35	247	21546200000	20536000000	1010200000
580	YJR121W	>YJR121W ATP2 SGDID:S000003882, Chr X from 647523-649058	2	34	34	34	30	9	76.1	54.793	511	18127400000	17536000000	591400000
687	YLR259C	>YLR259C HSP60 SGDID:S000004249, Chr XII from 665004-663286aggregation and mediates pro	1	43	43	43	39	16	74.7	60.751	572	18032790000	17204000000	828790000
176	YCR021C	>YCR021C HSP30 SGDID:S000000615, Chr III from 157103-156105	1	11	11	11	11	6	30.4	37.044	332	16381120000	15674000000	707120000
433	YGR189C	>YGR189C CRH1 SGDID:S000003421, Chr VII from 878197-876674	2	11	11	11	11	8	22.1	52.757	507	18434400000	16307000000	2127400000
594	YKL060C	>YKL060C FBA1 SGDID:S000001543, Chr XI from 327131-326052	1	21	21	21	21	10	66.3	39.62	359	23021060000	22112000000	909060000
668	YLR120C	>YLR120C YPS1 SGDID:S000004110, Chr XII from 388221-386512	1	5	5	5	4	2	9	60.009	569	18963000000	17680000000	1283000000
938	YPL154C	>YPL154C PEP4 SGDID:S000006075, Chr XVI from 260930-259713(proteinase A), required for the posttranslational precursor maturation of vacuolar proteinases; synthesized as a zymogen, self-activa	1	14	14	14	13	6	41.2	44.498	405	17060260000	16767000000	293260000
445	YGR254W	>YGR254W ENO1 SGDID:S000003486, Chr VII from 1000932-100224	1	31	31	11	30	14	79.4	46.816	437	20251700000	18033000000	2218700000
578	YJR117W	>YJR117W STE24 SGDID:S000003878, Chr X from 641923-643284	2	22	22	22	21	10	44.2	52.323	453	16897500000	15571000000	1326500000
815	YNL111C	>YNL111C CYB5 SGDID:S000005055, Chr XIV from 417304-416942	1	7	7	7	6	3	75.8	13.297	120	15162300000	14520000000	642300000
300	YEL013W	>YEL013W VAC8 SGDID:S000000739, Chr V from 128825-130561	1	24	24	24	24	2	49.7	63.207	578	13189063000	13133000000	56063000
232	YDR032C	>YDR032C PST2 SGDID:S000002439, Chr IV from 504692-504096function with similarity to members of a family of flavodoxin-like proteins; induced by oxidative stress in a Yap1p dependent manner; GFP-fusio	1	13	12	12	13	9	85.4	20.965	198	15716560000	14864000000	852560000
667	YLR109W	>YLR109W AHP1 SGDID:S000004099, Chr XII from 368782-369312	1	11	11	11	11	3	76.1	19.114	176	15724580000	15532000000	192580000
52	Q0250	>Q0250 COX2 SGDID:S000007281, Chr Mito from 73758-74513	1	7	7	7	6	5	28.3	28.567	251	13073140000	12319000000	754140000
130	YBR106W	>YBR106W PHO88 SGDID:S000000310, Chr II from 452652-453218	1	16	16	16	15	8	68.1	21.137	188	14341900000	13263000000	1078900000
100	YBL099W	>YBL099W ATP1 SGDID:S000000195, Chr II from 37050-38687	2	31	31	31	27	6	53.9	58.617	545	11549690000	11239000000	310690000
234	YDR050C	>YDR050C TPI1 SGDID:S000002457, Chr IV from 556470-555724Reb1p, Gcr1p,	1	16	16	16	16	7	73.4	26.795	248	14975270000	14510000000	465270000
742	YML086C	>YML086C ALO1 SGDID:S000004551, Chr XIII from 97371-95791	1	18	18	18	17	7	38.6	59.493	526	12225410000	11822000000	403410000
209	YDL126C	>YDL126C CDC48 SGDID:S000002284, Chr IV from 238664-236157	1	44	44	44	43	5	55.8	91.995	835	13319270000	13184000000	135270000
386	YGL187C	>YGL187C COX4 SGDID:S000003155, Chr VII from 150177-149710	2	11	11	11	10	8	59.4	17.142	155	10449770000	9456300000	993470000
74	YAL023C	>YAL023C PMT2 SGDID:S000000021, Chr I from 108552-106273	2	25	25	25	23	1	35.7	86.869	759	11673675000	11661000000	12675000
291	YDR513W	>YDR513W GRX2 SGDID:S000002921, Chr IV from 1471009-1471440	2	11	11	11	10	7	72.7	15.861	143	10651900000	9186900000	1465000000
434	YGR192C	>YGR192C TDH3 SGDID:S000003424, Chr VII from 883815-882817	1	22	22	4	17	14	70.8	35.746	332	12445800000	6580800000	5865000000
779	YMR203W	>YMR203W TOM40 SGDID:S000004816, Chr XIII from 668491-669654core e	1	19	19	19	19	7	70.8	42.038	387	10182400000	9810100000	372300000
160	YCL018W	>YCL018W LEU2 SGDID:S000000523, Chr III from 91324-92418	1	27	27	27	25	5	77.7	38.952	364	12325056000	12226000000	99056000
856	YOL039W	>YOL039W RPP2A SGDID:S000005399, Chr XV from 254296-254616	1	5	5	5	5	2	79.2	10.746	106	6792090000	6536700000	255390000
258	YDR261C	>YDR261C EXG2 SGDID:S000002669, Chr IV from 979205-977517	1	24	24	24	20	16	42.3	63.507	562	8604100000	6713700000	1890400000
947	YPL232W	>YPL232W SSO1 SGDID:S000006153, Chr XVI from 107275-108147	4	19	16	16	19	3	64.5	33.106	290	10002186000	9969300000	32886000
202	YDL095W	>YDL095W PMT1 SGDID:S000002253, Chr IV from 287059-289512	1	20	20	20	19	0	23	92.674	817	10715000000	10715000000	0
131	YBR109C	>YBR109C CMD1 SGDID:S000000313, Chr II from 458356-457913	1	7	7	7	7	6	69.4	16.135	147	9491360000	8773800000	717560000
274	YDR382W	>YDR382W RPP2B SGDID:S000002790, Chr IV from 1239484-1239816	1	7	7	7	6	3	81.8	11.05	110	5574250000	5472000000	102250000
511	YIL108W	>YIL108W YIL108W SGDID:S000001370, Chr IX from 160884-162974, Uncharacterized ORF, Putative metalloprotease	1	37	37	37	35	11	62.2	77.413	696	9682360000	9346300000	336060000
197	YDL081C	>YDL081C RPP1A SGDID:S000002239, Chr IV from 310122-309802, reverse complement, Verified ORF, Ribosomal protein P1 alpha, a component of the ribosomal stalk, which is involved in the interaction between translational elongation factors and the ribosome; a	1	4	4	4	4	2	51.9	10.908	106	5514620000	5356500000	158120000
306	YEL040W	>YEL040W UTR2 SGDID:S000000766, Chr V from 78053-79456, Verified ORF, Putative glycosidase, glycosylphosphatidylinositol (GPI)-anchored protein localized to the bud neck; has a role in cell wall maintenance	1	5	5	5	4	4	10.5	49.906	467	7650400000	6619900000	1030500000
401	YGL255W	>YGL255W ZRT1 SGDID:S000003224, Chr VII from 20978-22108, Verified ORF, High-affinity zinc transporter of the plasma membrane, responsible for the majority of zinc uptake; transcription is induced under low-zinc conditions by the Zap1p transcription facto	1	8	8	8	8	1	20.2	41.581	376	8068797000	8017700000	51097000
501	YIL041W	>YIL041W GVP36 SGDID:S000001303, Chr IX from 276524-277504, Uncharacterized ORF, Golgi vesicle protein of unknown function; localizes to both early and late Golgi vesicles	1	19	19	19	19	5	61	36.67	326	8868380000	8765200000	103180000
973	YPR149W	>YPR149W NCE102 SGDID:S000006353, Chr XVI from 829914-830435, Verified ORF, Protein of unknown function; contains transmembrane domains; involved in secretion of proteins that lack classical secretory signal sequences; component of the detergent-insoluble	1	7	7	7	7	2	33.5	18.967	173	4790470000	4673600000	116870000
781	YMR215W	>YMR215W GAS3 SGDID:S000004828, Chr XIII from 696795-698369, Verified ORF, Putative 1,3-beta-glucanosyltransferase, has similarity to Gas1p; localizes to the cell wall	1	19	19	19	16	12	39.5	56.793	524	5839690000	5294400000	545290000
537	YJL034W	>YJL034W KAR2 SGDID:S000003571, Chr X from 381244-383292, Verified ORF, ATPase involved in protein import into the ER, also acts as a chaperone to mediate protein folding in the ER and may play a role in ER export of soluble proteins; regulates the unfold	3	37	37	33	35	3	49.3	74.467	682	7983490000	7616600000	366890000
468	YHR051W	>YHR051W COX6 SGDID:S000001093, Chr VIII from 209699-210145, Verified ORF, Subunit VI of cytochrome c oxidase, which is the terminal member of the mitochondrial inner membrane electron transport chain; expression is regulated by oxygen levels	1	13	13	13	11	6	56.8	17.341	148	7432290000	6888800000	543490000
698	YLR303W	>YLR303W MET17 SGDID:S000004294, Chr XII from 732544-733878, Verified ORF, O-acetyl homoserine-O-acetyl serine sulfhydrylase, required for sulfur amino acid synthesis	1	22	22	22	22	7	65.3	48.671	444	8426560000	8263400000	163160000
261	YDR284C	>YDR284C DPP1 SGDID:S000002692, Chr IV from 1031415-1030546, reverse complement, Verified ORF, Diacylglycerol pyrophosphate (DGPP) phosphatase, zinc-regulated vacuolar membrane-associated lipid phosphatase, dephosphorylates DGPP to phosphatidate (PA) and	1	7	7	7	7	5	34.6	33.514	289	5642400000	5021600000	620800000
325	YER043C	>YER043C SAH1 SGDID:S000000845, Chr V from 237118-235769, reverse complement, Verified ORF, S-adenosyl-L-homocysteine hydrolase, catabolizes S-adenosyl-L-homocysteine which is formed after donation of the activated methyl group of S-adenosyl-L-methionine	1	20	20	20	20	6	41.4	49.125	449	8306040000	7915700000	390340000
225	YDL229W;YNL209W	>YDL229W SSB1 SGDID:S000002388, Chr IV from 44066-45907, Verified ORF, Cytoplasmic ATPase that is a ribosome-associated molecular chaperone, functions with J-protein partner Zuo1p; may be involved in folding of newly-made polypeptide chains; member of the	2	29	28	28	26	9	58.9	66.601	613	7003190000	6323800000	679390000
159	YCL005W-A	>YCL005W-A VMA9 SGDID:S000028508, Chr III from 107023-107033,107111-107191,107288-107417, Verified ORF, Vacuolar H+ ATPase subunit e of the V0 (membrane) sector, essential for vacuolar acidification	1	2	2	2	2	0	13.7	8.381	73	6850200000	6850200000	0
775	YMR186W	>YMR186W HSC82 SGDID:S000004798, Chr XIII from 632354-634471, Verified ORF, Cytoplasmic chaperone of the Hsp90 family, redundant in function and nearly identical with Hsp82p, and together they are essential; expressed constitutively at 10-fold higher basa	1	35	35	5	31	10	45	80.899	705	6624810000	5884600000	740210000
643	YLL024C	>YLL024C SSA2 SGDID:S000003947, Chr XII from 97484-95565, reverse complement, Verified ORF, ATP binding protein involved in protein folding and vacuolar import of proteins; member of heat shock protein 70 (HSP70) family; associated with the chaperonin-con	1	32	29	6	26	10	49.1	69.469	639	6324600000	5478300000	846300000
271	YDR345C	>YDR345C HXT3 SGDID:S000002753, Chr IV from 1164654-1162951, reverse complement, Verified ORF, Low affinity glucose transporter of the major facilitator superfamily, expression is induced in low or high glucose conditions	4	14	14	13	14	3	31.2	62.557	567	7521960000	7354300000	167660000
582	YJR131W	>YJR131W MNS1 SGDID:S000003892, Chr X from 667560-669209, Verified ORF, Alpha-1,2-mannosidase involved in ER quality control; catalyzes the removal of one mannose residue from Man9GlcNAc to produce a single isomer of Man8GlcNAc in N-linked oligosaccharide	1	21	21	21	20	5	46.1	63.057	549	6364970000	6080100000	284870000
402	YGL256W	>YGL256W ADH4 SGDID:S000003225, Chr VII from 14910-16307, Verified ORF, Alcohol dehydrogenase type IV, dimeric enzyme demonstrated to be zinc-dependent despite sequence similarity to iron-activated alcohol dehydrogenases; transcription is induced in respo	1	14	14	14	14	3	33.3	50.618	465	7190030000	7075000000	115030000
68	YAL003W	>YAL003W EFB1 SGDID:S000000003, Chr I from 142176-142255,142622-143162, Verified ORF, Translation elongation factor 1 beta; stimulates nucleotide exchange to regenerate EF-1 alpha-GTP for the next elongation cycle; part of the EF-1 complex, which facilita	1	12	12	12	11	4	69.9	22.627	206	5709540000	5529700000	179840000
512	YIL111W	>YIL111W COX5B SGDID:S000001373, Chr IX from 155219-155219,155308-155762, Verified ORF, Subunit Vb of cytochrome c oxidase, which is the terminal member of the mitochondrial inner membrane electron transport chain; predominantly expressed during anaerobic	1	9	9	7	9	4	58.9	17.197	151	5248230000	4934000000	314230000
627	YKL212W	>YKL212W SAC1 SGDID:S000001695, Chr XI from 34544-36415, Verified ORF, Lipid phosphoinositide phosphatase of the ER and Golgi, involved in protein trafficking and secretion	1	25	25	25	25	0	49.3	71.124	623	6456800000	6456800000	0
671	YLR167W;YLL039C;YIL148W;YKR094C	>YLR167W RPS31 SGDID:S000004157, Chr XII from 498949-499407, Verified ORF, Fusion protein that is cleaved to yield a ribosomal protein of the small (40S) subunit and ubiquitin; ubiquitin may facilitate assembly of the ribosomal protein into ribosomes; int	4	10	10	10	9	4	49.3	17.216	152	5826590000	5291400000	535190000
864	YOL086C;YMR303C	>YOL086C ADH1 SGDID:S000005446, Chr XV from 160594-159548, reverse complement, Verified ORF, Alcohol dehydrogenase, fermentative isozyme active as homo- or heterotetramers; required for the reduction of acetaldehyde to ethanol, the last step in the glycol	2	16	16	13	14	9	44.5	36.849	348	6369300000	5641800000	727500000
676	YLR180W	>YLR180W SAM1 SGDID:S000004170, Chr XII from 515264-516412, Verified ORF, S-adenosylmethionine synthetase, catalyzes transfer of the adenosyl group of ATP to the sulfur atom of methionine; one of two differentially regulated isozymes (Sam1p and Sam2p)	1	23	23	11	22	3	66.2	41.818	382	6215750000	6089000000	126750000
490	YHR190W	>YHR190W ERG9 SGDID:S000001233, Chr VIII from 484845-486179, Verified ORF, Farnesyl-diphosphate farnesyl transferase (squalene synthase), joins two farnesyl pyrophosphate moieties to form squalene in the sterol biosynthesis pathway	1	13	13	13	12	3	29.5	51.719	444	5127778000	5077600000	50178000
884	YOR065W	>YOR065W CYT1 SGDID:S000005591, Chr XV from 447441-448370, Verified ORF, Cytochrome c1, component of the mitochondrial respiratory chain; expression is regulated by the heme-activated, glucose-repressed Hap2p/3p/4p/5p CCAAT-binding complex	1	4	4	4	4	1	21.7	34.054	309	4776355000	4754900000	21455000
134	YBR118W;YPR080W	>YBR118W TEF2 SGDID:S000000322, Chr II from 477665-479041, Verified ORF, Translational elongation factor EF-1 alpha; also encoded by TEF1; functions in the binding reaction of aminoacyl-tRNA (AA-tRNA) to ribosomes;>YPR080W TEF1 SGDID:S000006284, Chr XVI	2	22	22	22	17	20	40.8	50.032	458	5981500000	2559000000	3422500000
916	YPL004C	>YPL004C LSP1 SGDID:S000005925, Chr XVI from 551654-550629, reverse complement, Verified ORF, Integral membrane protein that along with Pil1p is a primary component of eisosomes, large immobile patch structures at the cell cortex associated with endocytos	1	21	21	18	17	9	56.9	38.071	341	5601800000	4575900000	1025900000
49	Q0045	>Q0045 COX1 SGDID:S000007260, Chr Mito from 13818-13986,16435-16470,18954-18991,20508-20984,21995-22246,23612-23746,25318-25342,26229-26701, Verified ORF, Subunit I of cytochrome c oxidase, which is the terminal member of the mitochondrial inner membrane	5	4	4	3	3	1	10.3	58.797	534	4273920000	4043700000	230220000
118	YBR054W	>YBR054W YRO2 SGDID:S000000258, Chr II from 343099-344133, Verified ORF, Putative plasma membrane protein of unknown function, transcriptionally regulated by Haa1p; green fluorescent protein (GFP)-fusion protein localizes to the cell periphery and bud	1	11	6	6	10	4	23.5	38.719	344	3977920000	3674400000	303520000
104	YBR011C	>YBR011C IPP1 SGDID:S000000215, Chr II from 257973-257110, reverse complement, Verified ORF, Cytoplasmic inorganic pyrophosphatase (PPase), catalyzes the rapid exchange of oxygens from Pi with water, highly expressed and essential for viability, active-si	2	20	20	20	20	1	67.2	32.299	287	5944184000	5913100000	31084000
868	YOL109W	>YOL109W ZEO1 SGDID:S000005469, Chr XV from 110297-110638, Verified ORF, Peripheral membrane protein of the plasma membrane that interacts with Mid2p; regulates the cell integrity pathway mediated by Pkc1p and Slt2p	1	12	12	12	12	1	65.5	12.589	113	5349069000	5275700000	73369000
485	YHR174W	>YHR174W ENO2 SGDID:S000001217, Chr VIII from 451327-452640, Verified ORF, Enolase II, a phosphopyruvate hydratase that catalyzes the conversion of 2-phosphoglycerate to phosphoenolpyruvate during glycolysis and the reverse reaction during gluconeogenesis	1	30	10	10	30	13	82.8	46.914	437	4978451000	4895900000	82551000
89	YBL029C-A	>YBL029C-A YBL029C-A SGDID:S000007591, Chr II from 164775-164491, reverse complement, Uncharacterized ORF, Protein of unknown function; green fluorescent protein (GFP)-fusion protein localizes to the cell periphery; has potential orthologs in Saccharomyce	1	5	5	5	5	2	34	11.161	94	4681250000	4495800000	185450000
304	YEL031W	>YEL031W SPF1 SGDID:S000000757, Chr V from 90258-93905, Verified ORF, P-type ATPase, ion transporter of the ER membrane involved in ER function and Ca2+ homeostasis; required for regulating Hmg2p degradation; confers sensitivity to a killer toxin (SMKT) p	1	38	38	38	37	0	41.5	135.27	1215	5082700000	5082700000	0
116	YBR052C	>YBR052C YBR052C SGDID:S000000256, Chr II from 339350-338718, reverse complement, Uncharacterized ORF, Protein of unknown function; member of a flavodoxin-like fold protein family that includes Pst2p and Ycp4p; green fluorescent protein (GFP)-fusion prote	1	13	13	13	12	5	60.5	22.921	210	4762039000	4682300000	79739000
217	YDL174C	>YDL174C DLD1 SGDID:S000002333, Chr IV from 147590-145827, reverse complement, Verified ORF, D-lactate dehydrogenase, oxidizes D-lactate to pyruvate, transcription is heme-dependent, repressed by glucose, and derepressed in ethanol or lactate; located in	1	23	23	23	20	1	39.7	65.292	587	4097207000	4073500000	23707000
980	YPR183W	>YPR183W DPM1 SGDID:S000006387, Chr XVI from 900751-901554, Verified ORF, Dolichol phosphate mannose (Dol-P-Man) synthase of the ER membrane, catalyzes the formation of Dol-P-Man from Dol-P and GDP-Man; required for glycosyl phosphatidylinositol membrane	1	14	14	14	14	2	59.2	30.362	267	4507591000	4485700000	21891000
394	YGL210W	>YGL210W YPT32 SGDID:S000003178, Chr VII from 93797-94465, Verified ORF, GTPase of the Ypt/Rab family, very similar to Ypt31p; involved in the exocytic pathway; mediates intra-Golgi traffic or the budding of post-Golgi vesicles from the trans-Golgi	1	16	16	7	15	8	62.2	24.52	222	4671320000	4220100000	451220000
242	YDR099W	>YDR099W BMH2 SGDID:S000002506, Chr IV from 653604-654425, Verified ORF, 14-3-3 protein, minor isoform; binds proteins and DNA, involved in regulation of many processes including exocytosis and vesicle transport, Ras/MAPK signaling during pseudohyphal dev	1	22	4	4	19	11	66.7	31.061	273	4485310000	4348500000	136810000
177	YEL017C-A;YCR024C-A	>YEL017C-A PMP2 SGDID:S000002103, Chr V from 122929-122798, reverse complement, Verified ORF, Proteolipid associated with plasma membrane H(+)-ATPase (Pma1p); regulates plasma membrane H(+)-ATPase activity; nearly identical to PMP1;>YCR024C-A PMP1 SGDID:	2	2	2	2	2	1	16.3	4.8479	43	4597811000	4536700000	61111000
247	YDR144C	>YDR144C MKC7 SGDID:S000002551, Chr IV from 746098-744308, reverse complement, Verified ORF, GPI-anchored aspartyl protease (yapsin) involved in protein processing; shares functions with Yap3p and Kex2p	1	7	7	7	6	4	15.9	64.268	596	4271210000	3836800000	434410000
912	YOR369C	>YOR369C RPS12 SGDID:S000005896, Chr XV from 1028623-1028192, reverse complement, Verified ORF, Protein component of the small (40S) ribosomal subunit; has similarity to rat ribosomal protein S12	1	12	12	12	11	3	73.4	15.471	143	4252420000	3972300000	280120000
515	YIL118W	>YIL118W RHO3 SGDID:S000001380, Chr IX from 139749-140444, Verified ORF, Non-essential small GTPase of the Rho/Rac subfamily of Ras-like proteins involved in the establishment of cell polarity; GTPase activity positively regulated by the GTPase activating	1	9	9	9	9	5	48.1	25.312	231	4605990000	4170300000	435690000
576	YJR105W	>YJR105W ADO1 SGDID:S000003866, Chr X from 623495-624517, Verified ORF, Adenosine kinase, required for the utilization of S-adenosylmethionine (AdoMet); may be involved in recycling adenosine produced through the methyl cycle	2	18	18	18	17	1	73.8	36.372	340	4531708900	4527600000	4108900
574	YJR088C	>YJR088C YJR088C SGDID:S000003848, Chr X from 587288-586410, reverse complement, Uncharacterized ORF, Putative protein of unknown function; green fluorescent protein (GFP)-fusion protein localizes to the endoplasmic reticulum	2	11	11	11	10	1	35.3	33.855	292	4208025000	4193800000	14225000
820	YNL131W	>YNL131W TOM22 SGDID:S000005075, Chr XIV from 378769-379227, Verified ORF, Component of the TOM (translocase of outer membrane) complex responsible for initial import of mitochondrially directed proteins; acts as a receptor for precursor proteins and medi	1	8	8	8	4	3	48	16.79	152	3079470000	2967000000	112470000
461	YHR028C	>YHR028C DAP2 SGDID:S000001070, Chr VIII from 167427-164971, reverse complement, Verified ORF, Dipeptidyl aminopeptidase, synthesized as a glycosylated precursor; localizes to the vacuolar membrane; similar to Ste13p	1	28	28	28	28	2	35.7	93.403	818	3846240000	3813800000	32440000
273	YDR349C	>YDR349C YPS7 SGDID:S000002757, Chr IV from 1174170-1172380, reverse complement, Verified ORF, Putative GPI-anchored aspartic protease, located in the cytoplasm and endoplasmic reticulum	1	7	7	7	7	4	21.5	64.497	596	3411150000	3286700000	124450000
592	YKL046C	>YKL046C DCW1 SGDID:S000001529, Chr XI from 352268-350919, reverse complement, Verified ORF, Putative mannosidase, GPI-anchored membrane protein required for cell wall biosynthesis in bud formation;homologous to Dfg5p	1	3	3	3	3	2	8.9	49.565	449	3427290000	3327000000	100290000
893	YOR161C	>YOR161C PNS1 SGDID:S000005687, Chr XV from 638559-636940, reverse complement, Verified ORF, Protein of unknown function; has similarity to Torpedo californica tCTL1p, which is postulated to be a choline transporter, neither null mutation nor overexpressi	1	13	13	13	12	4	17.4	60.25	539	3753730000	3643100000	110630000
211	YDL130W	>YDL130W RPP1B SGDID:S000002288, Chr IV from 229906-230019,230321-230527, Verified ORF, Ribosomal protein P1 beta, component of the ribosomal stalk, which is involved in interaction of translational elongation factors with ribosome; accumulation is regula	1	2	2	2	2	0	47.2	10.667	106	2188500000	2188500000	0
203	YDL100C	>YDL100C GET3 SGDID:S000002258, Chr IV from 283176-282112, reverse complement, Verified ORF, ATPase, subunit of the GET complex; required for the retrieval of HDEL proteins from the Golgi to the ER in an ERD2 dependent fashion; involved in resistance to h	1	13	13	13	12	3	50.3	39.353	354	3539141000	3507000000	32141000
353	YFL048C	>YFL048C EMP47 SGDID:S000001846, Chr VI from 40180-38843, reverse complement, Verified ORF, Integral membrane component of endoplasmic reticulum-derived COPII-coated vesicles, which function in ER to Golgi transport	3	26	26	26	21	6	61.1	50.33	445	3069570000	2940300000	129270000
701	YLR332W	>YLR332W MID2 SGDID:S000004324, Chr XII from 790676-791806, Verified ORF, O-glycosylated plasma membrane protein that acts as a sensor for cell wall integrity signaling and activates the pathway; interacts with Rom2p, a guanine nucleotide exchange factor	1	4	4	3	4	2	9.3	39.146	376	3081620000	2943700000	137920000
295	YDR533C	>YDR533C HSP31 SGDID:S000002941, Chr IV from 1502152-1501439	1	17	17	17	17	0	73.8	25.67	237	3590900000	3590900000	0
787	YMR238W	>YMR238W DFG5 SGDID:S000004851, Chr XIII from 746352-747728, Verified ORF, Putative mannosidase, essential glycosylphosphatidylinositol (GPI)-anchored membrane protein required for cell wall biogenesis in bud formation, involved in filamentous growth, hom	1	10	10	10	9	2	24	50.54	458	3101707000	3071000000	30707000
723	YML001W	>YML001W YPT7 SGDID:S000004460, Chr XIII from 267174-267800, Verified ORF, GTPase; GTP-binding protein of the rab family; required for homotypic fusion event in vacuole inheritance, for endosome-endosome fusion, similar to mammalian Rab7	2	13	13	13	12	3	63	23.042	208	3121573000	3021800000	99773000
924	YPL058C	>YPL058C PDR12 SGDID:S000005979, Chr XVI from 450374-445839, reverse complement, Verified ORF, Plasma membrane weak-acid-inducible ATP-binding cassette (ABC) transporter, required for weak organic acid resistance, strongly induced by sorbate and benzoate,	2	33	33	31	32	0	25.5	171.06	1511	3622700000	3622700000	0
259	YDR262W	>YDR262W YDR262W SGDID:S000002670, Chr IV from 993130-993948, Uncharacterized ORF, Hypothetical protein	1	18	18	18	16	3	70.2	30.633	272	2651408000	2604100000	47308000
498	YIL027C	>YIL027C KRE27 SGDID:S000001289, Chr IX from 304102-303677, reverse complement, Verified ORF, Protein of unknown function; null mutant shows K1 killer toxin resistance	1	4	4	4	4	1	39	15.907	141	2726034000	2683800000	42234000
664	YLR084C	>YLR084C RAX2 SGDID:S000004074, Chr XII from 300252-296590, reverse complement, Verified ORF, N-glycosylated protein involved in the maintenance of bud site selection during bipolar budding; localization requires Rax1p	1	8	8	8	8	0	7.8	133.96	1220	2777800000	2777800000	0
709	YLR361C-A	>YLR361C-A YLR361C-A SGDID:S000028845, Chr XII from 849678-849382, reverse complement, Uncharacterized ORF, Putative protein of unknown function	1	7	7	7	6	3	59.2	11.05	98	2600265000	2514900000	85365000
250	YDR155C	>YDR155C CPR1 SGDID:S000002562, Chr IV from 768997-768509	1	11	11	10	10	1	68.5	17.39	162	2915693000	2896800000	18893000
860	YOL058W	>YOL058W ARG1 SGDID:S000005419, Chr XV from 219210-220472, Verified ORF, Arginosuccinate synthetase, catalyzes the formation of L-argininosuccinate from citrulline and L-aspartate in the arginine biosynthesis pathway; potential Cdc28p substrate	1	16	16	16	16	0	46	46.939	420	3160000000	3160000000	0
684	YLR237W;YOR192C	>YLR237W THI7 SGDID:S000004227, Chr XII from 612369-614165, Verified ORF, Plasma membrane transporter responsible for the uptake of thiamine, member of the major facilitator superfamily of transporters; mutation of human ortholog causes thiamine-responsiv	3	8	8	8	8	3	10.9	66.903	598	2770610000	2560700000	209910000
886	YOR089C	>YOR089C VPS21 SGDID:S000005615, Chr XV from 490830-490198, reverse complement, Verified ORF, GTPase required for transport during endocytosis and for correct sorting of vacuolar hydrolases; localized in endocytic intermediates; detected in mitochondria;	2	15	15	14	13	4	77.1	23.081	210	2559750000	2469000000	90750000
323	YER031C	>YER031C YPT31 SGDID:S000000833, Chr V from 214746-214075, reverse complement, Verified ORF, GTPase of the Ypt/Rab family, very similar to Ypt32p; involved in the exocytic pathway; mediates intra-Golgi traffic or the budding of post-Golgi vesicles from th	1	15	6	6	15	7	69.5	24.469	223	2451374000	2407600000	43774000
165	YCL045C	>YCL045C YCL045C SGDID:S000000550, Chr III from 46905-44623, reverse complement, Uncharacterized ORF, Protein of unknown function; green fluorescent protein (GFP)-fusion protein localizes to the ER; interacts with Gal80p; YCL045C is not an essential gene	2	22	22	22	20	0	25.7	87.18	760	2642500000	2642500000	0
173	YCR012W	>YCR012W PGK1 SGDID:S000000605, Chr III from 137744-138994, Verified ORF, 3-phosphoglycerate kinase, catalyzes transfer of high-energy phosphoryl groups from the acyl phosphate of 1,3-bisphosphoglycerate to ADP to produce ATP; key enzyme in glycolysis and	1	15	15	15	11	6	42.1	44.738	416	2916400000	1217200000	1699200000
928	YPL078C	>YPL078C ATP4 SGDID:S000005999, Chr XVI from 408741-408007, reverse complement, Verified ORF, Subunit b of the stator stalk of mitochondrial F1F0 ATP synthase, which is a large, evolutionarily conserved enzyme complex required for ATP synthesis	1	13	13	13	13	1	49.6	26.925	244	2337735000	2306300000	31435000
521	YIL140W	>YIL140W AXL2 SGDID:S000001402, Chr IX from 85366-87837, Verified ORF, Integral plasma membrane protein required for axial budding in haploid cells, localizes to the incipient bud site and bud neck; glycosylated by Pmt4p; potential Cdc28p substrate	2	10	10	10	10	1	16.6	90.782	823	1997246000	1980000000	17246000
831	YNL208W	>YNL208W YNL208W SGDID:S000005152, Chr XIV from 254419-255018, Uncharacterized ORF, Hypothetical protein	1	4	4	4	4	0	24.6	20.151	199	2202600000	2202600000	0
194	YDL067C	>YDL067C COX9 SGDID:S000002225, Chr IV from 334396-334217, reverse complement, Verified ORF, Subunit VIIa of cytochrome c oxidase, which is the terminal member of the mitochondrial inner membrane electron transport chain	1	4	4	4	3	3	33.9	6.9631	59	2167930000	2025500000	142430000
575	YJR104C	>YJR104C SOD1 SGDID:S000003865, Chr X from 622928-622464, reverse complement, Verified ORF, Cu, Zn superoxide dismutase; some mutations are analogous to those that cause ALS (amyotrophic lateral sclerosis) in humans	1	10	10	10	9	3	71.4	15.854	154	2741890000	2212100000	529790000
566	YJR045C	>YJR045C SSC1 SGDID:S000003806, Chr X from 521517-519553, reverse complement, Verified ORF, Mitochondrial matrix ATPase that is a subunit of the presequence translocase-associated protein import motor (PAM); involved in protein translocation into the matr	3	24	24	24	20	16	38.5	70.627	654	2301540000	1572600000	728940000
848	YNR030W	>YNR030W ALG12 SGDID:S000005313, Chr XIV from 678801-680456, Verified ORF, Alpha-1,6-mannosyltransferase localized to the ER; responsible for the addition of the alpha-1,6 mannose to dolichol-linked Man7GlcNAc2, acts in the dolichol pathway for N-glycosyl	1	9	9	9	9	0	15.2	62.672	551	2428900000	2428900000	0
734	YML055W	>YML055W SPC2 SGDID:S000004519, Chr XIII from 164790-165326, Verified ORF, Subunit of signal peptidase complex (Spc1p, Spc2p, Spc3p, Sec11p), which catalyzes cleavage of N-terminal signal sequences of proteins targeted to the secretory pathway; homologous	1	6	6	6	5	0	41	20.802	178	2076400000	2076400000	0
602	YKL096W	>YKL096W CWP1 SGDID:S000001579, Chr XI from 260776-261495, Verified ORF, Cell wall mannoprotein, linked to a beta-1,3- and beta-1,6-glucan heteropolymer through a phosphodiester bond; involved in cell wall organization	1	10	10	10	8	4	45.2	24.268	239	1675220000	1481300000	193920000
555	YJL178C	>YJL178C ATG27 SGDID:S000003714, Chr X from 90095-89280, reverse complement, Verified ORF, Type II membrane protein that binds phosphatidylinositol 3-phosphate, required for the cytoplasm-to-vacuole targeting (Cvt) pathway	1	9	9	9	8	0	36.2	30.201	271	1948400000	1948400000	0
415	YGR086C	>YGR086C PIL1 SGDID:S000003318, Chr VII from 650621-649602, reverse complement, Verified ORF, Integral membrane protein that along with Lsp1p is a primary component of eisosomes, large immobile patch structures at the cell cortex associated with endocytos	1	14	11	11	10	7	50.7	38.349	339	2301810000	1685200000	616610000
424	YGR138C	>YGR138C TPO2 SGDID:S000003370, Chr VII from 765611-763767, reverse complement, Verified ORF, Polyamine transport protein specific for spermine; localizes to the plasma membrane; transcription of TPO2 is regulated by Haa1p; member of the major facilitator	1	7	4	4	7	2	17.3	67.588	614	2181910000	2006400000	175510000
878	YOR008C	>YOR008C SLG1 SGDID:S000005534, Chr XV from 342415-341279, reverse complement, Verified ORF, Sensor-transducer of the stress-activated PKC1-MPK1 kinase pathway involved in maintenance of cell wall integrity; involved in organization of the actin cytoskele	1	6	6	6	6	1	18.8	39.27	378	2002664000	1928700000	73964000
76	YAL038W	>YAL038W CDC19 SGDID:S000000036, Chr I from 71787-73289, Verified ORF, Pyruvate kinase, functions as a homotetramer in glycolysis to convert phosphoenolpyruvate to pyruvate, the input for aerobic (TCA cycle) or anaerobic (glucose fermentation) respiration	2	22	22	22	20	4	46	54.544	500	2491530000	2264600000	226930000
106	YBR015C	>YBR015C MNN2 SGDID:S000000219, Chr II from 269503-267710, reverse complement, Verified ORF, Alpha-1,2-mannosyltransferase, responsible for addition of the first alpha-1,2-linked mannose to form the branches on the mannan backbone of oligosaccharides, loc	1	18	18	18	18	0	32.5	67.773	597	2229800000	2229800000	0
219	YDL185W	>YDL185W TFP1 SGDID:S000002344, Chr IV from 126788-130003, Verified ORF, Vacuolar ATPase V1 domain subunit A containing the catalytic nucleotide binding sites; protein precursor undergoes self-catalyzed splicing to yield the extein Tfp1p and the intein Vd	1	27	27	27	27	3	28.1	118.64	1071	2476686000	2395100000	81586000
635	YKR042W	>YKR042W UTH1 SGDID:S000001750, Chr XI from 519169-520266, Verified ORF, Mitochondrial outer membrane and cell wall localized SUN family member required for mitochondrial autophagy; involved in the oxidative stress response, life span during starvation, m	1	5	5	4	5	2	10.7	36.955	365	2189940000	1975900000	214040000
737	YML070W	>YML070W DAK1 SGDID:S000004535, Chr XIII from 133475-135229, Verified ORF, Dihydroxyacetone kinase, required for detoxification of dihydroxyacetone (DHA); involved in stress adaptation	1	16	16	16	15	1	32	62.206	584	2105242000	2093300000	11942000
90	YBL030C	>YBL030C PET9 SGDID:S000000126, Chr II from 164000-163044, reverse complement, Verified ORF, Major ADP/ATP carrier of the mitochondrial inner membrane, exchanges cytosolic ADP for mitochondrially synthesized ATP; required for viability in many common lab	3	14	14	14	12	4	41.8	34.426	318	2368730000	2095300000	273430000
637	YKR046C	>YKR046C PET10 SGDID:S000001754, Chr XI from 524716-523865, reverse complement, Uncharacterized ORF, Protein of unknown function that co-purifies with lipid particles; expression pattern suggests a role in respiratory growth; computational analysis of lar	1	11	11	11	10	0	38.2	31.246	283	1895600000	1895600000	0
725	YML008C	>YML008C ERG6 SGDID:S000004467, Chr XIII from 252990-251839, reverse complement, Verified ORF, Delta(24)-sterol C-methyltransferase, converts zymosterol to fecosterol in the ergosterol biosynthetic pathway by methylating position C-24; localized to both l	1	16	16	16	15	0	50.9	43.43	383	2057800000	2057800000	0
717	YLR414C	>YLR414C YLR414C SGDID:S000004406, Chr XII from 954141-953350, reverse complement, Uncharacterized ORF, Putative protein of unknown function; green fluorescent protein (GFP)-fusion protein localizes to the bud and cytoplasm; Hog1p is required for transcri	1	5	5	5	5	1	17.5	29.251	263	1752309000	1735300000	17009000
550	YJL158C	>YJL158C CIS3 SGDID:S000003694, Chr X from 122866-122183, reverse complement, Verified ORF, Mannose-containing glycoprotein constituent of the cell wall; member of the PIR (proteins with internal repeats) family	1	4	4	2	4	1	12.3	23.241	227	2100070000	1868400000	231670000
376	YGL106W	>YGL106W MLC1 SGDID:S000003074, Chr VII from 306563-307012, Verified ORF, Essential light chain for myosin Myo2p; may stabilize Myo2p by binding to the neck region; may interact with Myo1p, Iqg1p, and Myo2p to coordinate formation and contraction of the a	1	12	12	12	11	2	81.9	16.444	149	1903131000	1837100000	66031000
417	YGR106C	>YGR106C YGR106C SGDID:S000003338, Chr VII from 699790-698993, reverse complement, Uncharacterized ORF, Putative protein of unknown function; green fluorescent protein (GFP)-fusion protein localizes to the vacuolar memebrane	1	5	5	5	5	1	12.1	29.678	265	1891901000	1872000000	19901000
778	YMR202W	>YMR202W ERG2 SGDID:S000004815, Chr XIII from 667536-668204, Verified ORF, C-8 sterol isomerase, catalyzes the isomerization of the delta-8 double bond to the delta-7 position at an intermediate step in ergosterol biosynthesis	1	8	8	8	8	2	26.6	24.895	222	2185949000	2139900000	46049000
346	YFL014W	>YFL014W HSP12 SGDID:S000001880, Chr VI from 107250-107579, Verified ORF, Plasma membrane localized protein that protects membranes from desiccation; induced by heat shock, oxidative stress, osmostress, stationary phase entry, glucose depletion, oleate an	1	10	10	10	10	3	78.9	11.693	109	2199410000	2033400000	166010000
114	YBR039W	>YBR039W ATP3 SGDID:S000000243, Chr II from 315575-316510, Verified ORF, Gamma subunit of the F1 sector of mitochondrial F1F0 ATP synthase, which is a large, evolutionarily conserved enzyme complex required for ATP synthesis	2	19	19	19	17	0	58.8	34.35	311	1626600000	1626600000	0
502	YIL043C	>YIL043C CBR1 SGDID:S000001305, Chr IX from 274925-274071, reverse complement, Verified ORF, Microsomal cytochrome b reductase, not essential for viability; also detected in mitochondria	1	15	15	15	13	0	63.7	31.493	284	1992000000	1992000000	0
391	YGL202W	>YGL202W ARO8 SGDID:S000003170, Chr VII from 116063-117565, Verified ORF, Aromatic aminotransferase, expression is regulated by general control of amino acid biosynthesis	1	14	14	14	13	0	38	56.177	500	2038700000	2038700000	0
181	YCR053W	>YCR053W THR4 SGDID:S000000649, Chr III from 216693-218237, Verified ORF, Threonine synthase, conserved protein that catalyzes formation of threonine from 0-phosphohomoserine; expression is regulated by the GCN4-mediated general amino acid control pathway	2	18	18	18	18	2	44	57.474	514	2153535000	2138200000	15335000
976	YPR159W	>YPR159W KRE6 SGDID:S000006363, Chr XVI from 857579-859741, Verified ORF, Protein required for beta-1,6 glucan biosynthesis; putative beta-glucan synthase; appears functionally redundant with Skn1p	1	12	12	11	10	0	14.7	80.122	720	1576400000	1576400000	0
505	YIL053W	>YIL053W RHR2 SGDID:S000001315, Chr IX from 255113-255865, Verified ORF, Constitutively expressed isoform of DL-glycerol-3-phosphatase; involved in glycerol biosynthesis, induced in response to both anaerobic and, along with the Hor2p/Gpp2p isoform, osmot	1	16	16	9	15	1	58.8	27.947	250	2006369000	1981600000	24769000
827	YNL160W	>YNL160W YGP1 SGDID:S000005104, Chr XIV from 336547-337611, Verified ORF, Cell wall-related secretory glycoprotein; induced by nutrient deprivation-associated growth arrest and upon entry into stationary phase; may be involved in adaptation prior to stati	1	10	10	10	7	2	30.5	37.327	354	1334412000	1270500000	63912000
412	YGR061C	>YGR061C ADE6 SGDID:S000003293, Chr VII from 615969-611893, reverse complement, Verified ORF, Formylglycinamidine-ribonucleotide (FGAM)-synthetase, catalyzes a step in the de novo purine nucleotide biosynthetic pathway	2	30	30	30	28	1	25.6	148.9	1358	2095196000	2077500000	17696000
755	YMR054W	>YMR054W STV1 SGDID:S000004658, Chr XIII from 383302-385974, Verified ORF, Subunit of vacuolar-ATPase V0 domain, one of two isoforms (Stv1p and Vph1p); Stv1p is located in V-ATPase complexes of the Golgi and endosomes while Vph1p is located in V-ATPase co	1	21	21	21	14	0	22.4	101.66	890	1441600000	1441600000	0
749	YMR006C	>YMR006C PLB2 SGDID:S000004608, Chr XIII from 279681-277561, reverse complement, Verified ORF, Phospholipase B (lysophospholipase) involved in phospholipid metabolism; displays transacylase activity in vitro; overproduction confers resistance to lysophosp	1	9	7	7	7	3	14.9	75.455	706	1714354000	1617400000	96954000
959	YPR028W	>YPR028W YOP1 SGDID:S000006232, Chr XVI from 623524-623574,623708-624199, Verified ORF, Membrane protein that interacts with Yip1p to mediate membrane traffic; overexpression results in cell death and accumulation of internal cell membranes; regulates ves	1	7	7	7	6	5	26.7	20.269	180	1770970000	1353700000	417270000
702	YLR340W	>YLR340W RPP0 SGDID:S000004332, Chr XII from 805887-806825, Verified ORF, Conserved ribosomal protein P0 similar to rat P0, human P0, and E. coli L10e; shown to be phosphorylated on serine 302	1	9	9	9	6	5	32.4	33.717	312	1704120000	1377600000	326520000
807	YNL052W	>YNL052W COX5A SGDID:S000004997, Chr XIV from 531726-532187, Verified ORF, Subunit Va of cytochrome c oxidase, which is the terminal member of the mitochondrial inner membrane electron transport chain; predominantly expressed during aerobic growth while i	1	8	6	6	8	7	49.7	17.14	153	1492350000	1369500000	122850000
975	YPR156C	>YPR156C TPO3 SGDID:S000006360, Chr XVI from 839773-837905, reverse complement, Verified ORF, Polyamine transport protein specific for spermine; localizes to the plasma membrane; member of the major facilitator superfamily	1	10	10	7	10	2	19.5	68.065	622	1755850000	1639700000	116150000
949	YPL235W	>YPL235W RVB2 SGDID:S000006156, Chr XVI from 103232-104647, Verified ORF, Essential protein involved in transcription regulation; component of chromatin remodeling complexes; required for assembly and function of the INO80 complex; member of the RUVB-like	3	21	21	21	18	3	50.5	51.611	471	1707249000	1667900000	39349000
818	YNL121C	>YNL121C TOM70 SGDID:S000005065, Chr XIV from 400539-398686, reverse complement, Verified ORF, Component of the TOM (translocase of outer membrane) complex responsible for recognition and initial import steps for all mitochondrially directed proteins; act	2	24	24	24	20	0	39.1	70.122	617	1509600000	1509600000	0
72	YAL012W	>YAL012W CYS3 SGDID:S000000010, Chr I from 130802-131986, Verified ORF, Cystathionine gamma-lyase, catalyzes one of the two reactions involved in the transsulfuration pathway that yields cysteine from homocysteine with the intermediary formation of cystat	1	12	12	12	11	0	52.5	42.542	394	1907200000	1907200000	0
349	YFL038C	>YFL038C YPT1 SGDID:S000001856, Chr VI from 55985-55365, reverse complement, Verified ORF, Ras-like small GTPase, involved in the ER-to-Golgi step of the secretory pathway; complex formation with the Rab escort protein Mrs6p is required for prenylation of	1	13	13	11	9	2	59.7	23.214	206	1576196000	1535300000	40896000
254	YDR233C	>YDR233C RTN1 SGDID:S000002641, Chr IV from 930353-929466, reverse complement, Verified ORF, ER membrane protein that interacts with exocyst subunit Sec6p and with Yip3p; null mutant has an altered (mostly cisternal) ER morphology; has similarity to mamma	1	7	7	7	7	1	35.6	32.916	295	1668398000	1638100000	30298000
253	YDR190C	>YDR190C RVB1 SGDID:S000002598, Chr IV from 841992-840601, reverse complement, Verified ORF, Essential protein involved in transcription regulation; component of chromatin remodeling complexes; required for assembly and function of the INO80 complex; memb	1	18	18	18	14	6	48.8	50.452	463	1511704000	1413800000	97904000
969	YPR124W	>YPR124W CTR1 SGDID:S000006328, Chr XVI from 786204-787424, Verified ORF, High-affinity copper transporter of the plasma membrane, mediates nearly all copper uptake under low copper conditions; transcriptionally induced at low copper levels and degraded a	1	7	7	7	6	2	17	44.441	406	1558670000	1448600000	110070000
533	YJL002C	>YJL002C OST1 SGDID:S000003539, Chr X from 434567-433137, reverse complement, Verified ORF, Alpha subunit of the oligosaccharyltransferase complex of the ER lumen, which catalyzes asparagine-linked glycosylation of newly synthesized proteins	1	6	6	6	6	0	23.1	54.071	476	1261400000	1261400000	0
588	YKL016C	>YKL016C ATP7 SGDID:S000001499, Chr XI from 407632-407108, reverse complement, Verified ORF, Subunit d of the stator stalk of mitochondrial F1F0 ATP synthase, which is a large, evolutionarily conserved enzyme complex required for ATP synthesis	1	10	10	10	7	0	58	19.809	174	1211900000	1211900000	0
248	YDR150W	>YDR150W NUM1 SGDID:S000002557, Chr IV from 755625-763871, Verified ORF, Protein required for nuclear migration, localizes to the mother cell cortex and the bud tip; may mediate interactions of dynein and cytoplasmic microtubules with the cell cortex	1	23	23	23	23	1	26.5	313.03	2748	1732267000	1679900000	52367000
726	YML012W	>YML012W ERV25 SGDID:S000004473, Chr XIII from 246116-246751, Verified ORF, Protein that forms a heterotrimeric complex with Erp1, Erp2p, and Emp24, member of the p24 family involved in endoplasmic reticulum to Golgi transport	1	11	11	11	8	0	32.2	24.106	211	1554400000	1554400000	0
532	YIR039C	>YIR039C YPS6 SGDID:S000001478, Chr IX from 432107-430494, reverse complement, Verified ORF, Putative GPI-anchored aspartic protease	1	4	4	4	3	3	14	58.213	537	1549400000	1363600000	185800000
876	YOL154W	>YOL154W ZPS1 SGDID:S000005514, Chr XV from 34657-35406, Verified ORF, Putative GPI-anchored protein; transcription is induced under low-zinc conditions, as mediated by the Zap1p transcription factor, and at alkaline pH	1	5	5	5	5	5	18.9	27.567	249	1562270000	801260000	761010000
965	YPR074C	>YPR074C TKL1 SGDID:S000006278, Chr XVI from 694835-692793, reverse complement, Verified ORF, Transketolase, similar to Tkl2p; catalyzes conversion of xylulose-5-phosphate and ribose-5-phosphate to sedoheptulose-7-phosphate and glyceraldehyde-3-phosphate	3	23	23	23	20	4	40.6	73.805	680	1781599000	1720800000	60799000
611	YKL152C	>YKL152C GPM1 SGDID:S000001635, Chr XI from 164390-163647, reverse complement, Verified ORF, Tetrameric phosphoglycerate mutase, mediates the conversion of 3-phosphoglycerate to 2-phosphoglycerate during glycolysis and the reverse reaction during gluconeo	1	15	15	15	14	4	63.2	27.608	247	1729810000	1315900000	413910000
79	YAR002C-A	>YAR002C-A ERP1 SGDID:S000002129, Chr I from 154726-154067, reverse complement, Verified ORF, Protein that forms a heterotrimeric complex with Erp2p, Emp24p, and Erv25p; member, along with Emp24p and Erv25p, of the p24 family involved in ER to Golgi trans	2	8	8	7	7	0	37	24.723	219	1443300000	1443300000	0
296	YEL001C	>YEL001C YEL001C SGDID:S000000727, Chr V from 150977-150300, reverse complement, Uncharacterized ORF, Putative protein of unknown function; green fluorescent protein (GFP)-fusion localizes to the ER; YEL001C is non-essential	1	5	5	4	5	3	21.8	24.992	225	1691750000	1584600000	107150000
149	YBR199W	>YBR199W KTR4 SGDID:S000000403, Chr II from 618904-620298, Verified ORF, Putative mannosyltransferase involved in protein glycosylation; member of the KRE2/MNT1 mannosyltransferase family	3	14	14	14	13	0	32.1	54.555	464	1348000000	1348000000	0
406	YGR020C	>YGR020C VMA7 SGDID:S000003252, Chr VII from 527333-526977, reverse complement, Verified ORF, Subunit F of the eight-subunit V1 peripheral membrane domain of vacuolar H+-ATPase (V-ATPase), an electrogenic proton pump found throughout the endomembrane syst	1	5	5	5	5	1	51.7	13.461	118	1547316000	1537900000	9416000
715	YLR395C	>YLR395C COX8 SGDID:S000004387, Chr XII from 909965-909729, reverse complement, Verified ORF, Subunit VIII of cytochrome c oxidase, which is the terminal member of the mitochondrial inner membrane electron transport chain	1	1	1	1	1	1	12.8	8.9066	78	1292190000	1100700000	191490000
69	YAL005C	>YAL005C SSA1 SGDID:S000000004, Chr I from 141433-139505, reverse complement, Verified ORF, ATPase involved in protein folding and nuclear localization signal (NLS)-directed nuclear transport; member of heat shock protein 70 (HSP70) family; forms a chaper	1	31	6	6	26	12	47.4	69.767	642	1398320000	1266800000	131520000
456	YHR007C	>YHR007C ERG11 SGDID:S000001049, Chr VIII from 121678-120086, reverse complement, Verified ORF, Lanosterol 14-alpha-demethylase, catalyzes the C-14 demethylation of lanosterol to form 4,4-dimethyl cholesta-8,14,24-triene-3-beta-ol in the ergosterol bios	1	10	10	10	9	0	30.4	60.719	530	1581200000	1581200000	0
826	YNL154C	>YNL154C YCK2 SGDID:S000005098, Chr XIV from 345278-343638, reverse complement, Verified ORF, Palmitoylated, plasma membrane-bound casein kinase I isoform; shares redundant functions with Yck1p in morphogenesis, proper septin assembly, endocytic trafficki	1	2	2	2	2	2	5.3	62.078	546	1435800000	1315000000	120800000
351	YFL041W	>YFL041W FET5 SGDID:S000001853, Chr VI from 49139-51007, Verified ORF, Multicopper oxidase, integral membrane protein with similarity to Fet3p; may have a role in iron transport	1	11	11	11	9	0	15.8	70.879	622	1211600000	1211600000	0
910	YOR332W	>YOR332W VMA4 SGDID:S000005859, Chr XV from 943653-944354, Verified ORF, Subunit E of the eight-subunit V1 peripheral membrane domain of the vacuolar H+-ATPase (V-ATPase), an electrogenic proton pump found throughout the endomembrane system; required for	1	13	13	13	12	0	68.2	26.471	233	1412100000	1412100000	0
632	YKR014C	>YKR014C YPT52 SGDID:S000001722, Chr XI from 465714-465010, reverse complement, Verified ORF, GTPase, similar to Ypt51p and Ypt53p and to mammalian rab5; required for vacuolar protein sorting and endocytosis	1	12	11	11	12	1	47	26.132	234	1353584100	1346300000	7284100
908	YOR317W	>YOR317W FAA1 SGDID:S000005844, Chr XV from 909340-911442, Verified ORF, Long chain fatty acyl-CoA synthetase with a preference for C12:0-C16:0 fatty acids; involved in the activation of imported fatty acids; localized to both lipid particles and mitochon	4	25	25	25	23	0	39.3	77.865	700	1569700000	1569700000	0
964	YPR069C	>YPR069C SPE3 SGDID:S000006273, Chr XVI from 685434-684553, reverse complement, Verified ORF, Spermidine synthase, involved in biosynthesis of spermidine and also in biosynthesis of pantothenic acid; spermidine is required for growth of wild-type cells	1	12	12	12	12	1	59.7	33.324	293	1594727000	1553200000	41527000
447	YGR279C	>YGR279C SCW4 SGDID:S000003511, Chr VII from 1049964-1048804, reverse complement, Verified ORF, Cell wall protein with similarity to glucanases; scw4 scw10 double mutants exhibit defects in mating	1	8	8	8	6	5	26.2	40.173	386	1378220000	816640000	561580000
286	YDR483W	>YDR483W KRE2 SGDID:S000002891, Chr IV from 1421149-1422477, Verified ORF, Alpha1,2-mannosyltransferase of the Golgi involved in protein mannosylation	1	15	15	15	14	0	39.4	51.386	442	1367300000	1367300000	0
608	YKL142W	>YKL142W MRP8 SGDID:S000001625, Chr XI from 178520-179179, Verified ORF, Putative mitochondrial ribosomal protein, has similarity to E. coli ribosomal protein S2	1	12	12	12	12	0	51.6	25.097	219	1346500000	1346500000	0
121	YBR072W	>YBR072W HSP26 SGDID:S000000276, Chr II from 382027-382671, Verified ORF, Small heat shock protein with chaperone activity that is regulated by a heat induced transition from an inactive oligomeric (24-mer) complex to an active dimer; induced by heat, upo	1	9	9	9	7	6	43.5	23.879	214	1459540000	1195700000	263840000
943	YPL218W	>YPL218W SAR1 SGDID:S000006139, Chr XVI from 138697-138724,138864-139408, Verified ORF, GTPase, GTP-binding protein of the ARF family, component of COPII coat of vesicles; required for transport vesicle formation during ER to Golgi protein transport	1	6	6	6	6	4	44.2	21.45	190	1403490000	1258700000	144790000
833	YNL239W	>YNL239W LAP3 SGDID:S000005183, Chr XIV from 200570-201934, Verified ORF, Aminopeptidase of cysteine protease family, has a DNA binding activity and acts as bleomycin hydrolase in vitro; transcription is regulated by galactose via Gal4p	1	7	7	7	6	0	17.4	52.088	454	1401600000	1401600000	0
458	YHR018C	>YHR018C ARG4 SGDID:S000001060, Chr VIII from 141395-140004, reverse complement, Verified ORF, Argininosuccinate lyase, catalyzes the final step in the arginine biosynthesis pathway	1	13	13	13	13	0	28.9	51.989	463	1483300000	1483300000	0
948	YPL234C	>YPL234C TFP3 SGDID:S000006155, Chr XVI from 105440-104946, reverse complement, Verified ORF, Vacuolar ATPase V0 domain subunit c, involved in proton transport activity; hydrophobic integral membrane protein (proteolipid) containing four transmembrane se	1	2	2	2	2	1	14.6	17.037	164	1129691000	1100000000	29691000
135	YBR126W-A	>YBR126W-A YBR126W-A SGDID:S000028600, Chr II from 490844-491050, Dubious ORF, Dubious ORF unlikely to encode a protein, based on available experimental and comparative sequence data; partially overlaps the dubious ORF YBR126W-B; identified by gene-trappi	1	3	3	3	3	0	25	7.759	68	1266300000	1266300000	0
288	YDR502C	>YDR502C SAM2 SGDID:S000002910, Chr IV from 1454456-1453302, reverse complement, Verified ORF, S-adenosylmethionine synthetase, catalyzes transfer of the adenosyl group of ATP to the sulfur atom of methionine; one of two differentially regulated isozymes	1	22	10	10	22	2	71.6	42.255	384	1458900000	1458900000	0
136	YBR127C	>YBR127C VMA2 SGDID:S000000331, Chr II from 492816-491263, reverse complement, Verified ORF, Subunit B of the eight-subunit V1 peripheral membrane domain of the vacuolar H+-ATPase (V-ATPase), an electrogenic proton pump found throughout the endomembrane s	1	21	21	21	21	2	56.1	57.749	517	1472389000	1448900000	23489000
312	YEL060C	>YEL060C PRB1 SGDID:S000000786, Chr V from 41953-40046, reverse complement, Verified ORF, Vacuolar proteinase B (yscB), a serine protease of the subtilisin family; involved in protein degradation in the vacuole and required for full protein degradation du	1	10	10	10	8	4	16.7	69.621	635	1384720000	1142000000	242720000
352	YFL045C	>YFL045C SEC53 SGDID:S000001849, Chr VI from 44392-43628, reverse complement, Verified ORF, Phosphomannomutase, involved in synthesis of GDP-mannose and dolichol-phosphate-mannose; required for folding and glycosylation of secretory proteins in the ER lum	1	15	15	15	14	1	63.4	29.063	254	1402995000	1382100000	20895000
153	YBR221C	>YBR221C PDB1 SGDID:S000000425, Chr II from 666248-665148, reverse complement, Verified ORF, E1 beta subunit of the pyruvate dehydrogenase (PDH) complex, which is an evolutionarily-conserved multi-protein complex found in mitochondria	1	10	10	10	10	2	28.4	40.053	366	1195122000	1174200000	20922000
279	YDR434W	>YDR434W GPI17 SGDID:S000002842, Chr IV from 1331229-1332833, Verified ORF, Transmembrane protein subunit of the glycosylphosphatidylinositol transamidase complex that adds GPIs to newly synthesized proteins; human PIG-Sp homolog	3	11	11	11	10	1	26	60.813	534	1184655000	1168500000	16155000
360	YGL001C	>YGL001C ERG26 SGDID:S000002969, Chr VII from 496506-495457, reverse complement, Verified ORF, C-3 sterol dehydrogenase, catalyzes the second of three steps required to remove two C-4 methyl groups from an intermediate in ergosterol biosynthesis	1	7	7	7	7	0	29.8	38.706	349	1236400000	1236400000	0
383	YGL153W	>YGL153W PEX14 SGDID:S000003121, Chr VII from 216278-217303, Verified ORF, Peroxisomal membrane protein that is a central component of the peroxisomal protein import machinery, interacts with PTS1 (Pex5p) and PTS2 (Pex7p) peroxisomal matrix protein signal	2	12	12	11	11	0	35.8	38.42	341	1144000000	1144000000	0
174	YCR017C	>YCR017C CWH43 SGDID:S000000610, Chr III from 147632-144771, reverse complement, Verified ORF, Putative sensor/transporter protein involved in cell wall biogenesis; contains 14-16 transmembrane segments and several putative glycosylation and phosphorylati	2	10	10	10	10	0	9.9	107.88	953	1454700000	1454700000	0
628	YKL216W	>YKL216W URA1 SGDID:S000001699, Chr XI from 25216-26160, Verified ORF, Dihydroorotate dehydrogenase, catalyzes the fourth enzymatic step in the de novo biosynthesis of pyrimidines, converting dihydroorotic acid into orotic acid	1	10	10	10	9	1	39.8	34.801	314	1360539600	1356400000	4139600
756	YMR058W	>YMR058W FET3 SGDID:S000004662, Chr XIII from 388821-390731, Verified ORF, Ferro-O2-oxidoreductase required for high-affinity iron uptake and involved in mediating resistance to copper ion toxicity, belongs to class of integral membrane multicopper oxidas	1	9	9	9	9	0	22.6	72.359	636	1066300000	1066300000	0
292	YDR518W	>YDR518W EUG1 SGDID:S000002926, Chr IV from 1478600-1480153, Verified ORF, Protein disulfide isomerase of the endoplasmic reticulum lumen, function overlaps with that of Pdi1p; may interact with nascent polypeptides in the ER	1	10	10	10	10	0	27.5	58.981	517	1372300000	1372300000	0
695	YLR295C	>YLR295C ATP14 SGDID:S000004286, Chr XII from 722375-722001, reverse complement, Verified ORF, Subunit h of the F0 sector of mitochondrial F1F0 ATP synthase, which is a large, evolutionarily conserved enzyme complex required for ATP synthesis	1	4	4	4	3	0	40.3	14.128	124	913270000	913270000	0
982	YPR191W	>YPR191W QCR2 SGDID:S000006395, Chr XVI from 919377-920483, Verified ORF, Subunit 2 of the ubiquinol cytochrome-c reductase complex, which is a component of the mitochondrial inner membrane electron transport chain; transcription is regulated by Hap1p, Ha	1	11	11	11	9	3	33.7	40.478	368	1061892000	1021400000	40492000
686	YLR250W	>YLR250W SSP120 SGDID:S000004240, Chr XII from 640319-641023, Verified ORF, Protein of unknown function; green fluorescent protein (GFP)-fusion protein localizes to the cytoplasm in a punctate pattern	1	8	8	8	7	2	26.1	27.289	234	1074218000	1026800000	47418000
925	YPL061W	>YPL061W ALD6 SGDID:S000005982, Chr XVI from 432585-434087, Verified ORF, Cytosolic aldehyde dehydrogenase that is activated by Mg2+ and utilizes NADP+ as the preferred coenzyme; required for the conversion of acetaldehyde to acetate; constitutively expre	1	15	15	15	15	0	34.6	54.414	500	1313800000	1313800000	0
241	YDR086C	>YDR086C SSS1 SGDID:S000002493, Chr IV from 617167-616925, reverse complement, Verified ORF, Subunit of the Sec61p translocation complex (Sec61p-Sss1p-Sbh1p) that forms a channel for passage of secretory proteins through the endoplasmic reticulum membrane	1	3	3	3	3	2	22.5	8.9435	80	1194450000	1083700000	110750000
645	YLL028W	>YLL028W TPO1 SGDID:S000003951, Chr XII from 84803-86563, Verified ORF, Polyamine transporter that recognizes spermine, putrescine, and spermidine; catalyzes uptake of polyamines at alkaline pH and excretion at acidic pH; phosphorylation enhances activity	1	6	6	6	6	2	13	64.272	586	1032592000	956890000	75702000
186	YDL004W	>YDL004W ATP16 SGDID:S000002162, Chr IV from 443026-443508, Verified ORF, Delta subunit of the central stalk of mitochondrial F1F0 ATP synthase, which is a large, evolutionarily conserved enzyme complex required for ATP synthesis	2	6	6	6	6	0	55	17.02	160	993700000	993700000	0
293	YDR525W-A	>YDR525W-A SNA2 SGDID:S000007236, Chr IV from 1490588-1490827, Verified ORF, Protein of unknown function, has similarity to Pmp3p, which is involved in cation transport; green fluorescent protein (GFP)-fusion protein localizes to the cytoplasm in a puncta	1	1	1	1	1	1	19	9.1796	79	921930000	796570000	125360000
230	YDR011W	>YDR011W SNQ2 SGDID:S000002418, Chr IV from 465916-470421, Verified ORF, ABC transporter protein involved in multidrug resistance and resistance to singlet oxygen species	1	19	18	15	18	0	14.2	168.76	1501	1207400000	1207400000	0
500	YIL039W	>YIL039W YIL039W SGDID:S000001301, Chr IX from 278425-279846, Uncharacterized ORF, Hypothetical protein	1	11	11	11	9	0	24.3	54.927	473	1018400000	1018400000	0
623	YKL196C	>YKL196C YKT6 SGDID:S000001679, Chr XI from 75539-74937, reverse complement, Verified ORF, Vesicle membrane protein (v-SNARE) with acyltransferase activity; involved in trafficking to and within the Golgi, endocytic trafficking to the vacuole, and vacuola	1	12	12	12	11	1	60.5	22.707	200	1145242000	1126900000	18342000
302	YEL024W	>YEL024W RIP1 SGDID:S000000750, Chr V from 107260-107907, Verified ORF, Ubiquinol-cytochrome-c reductase, a Rieske iron-sulfur protein of the mitochondrial cytochrome bc1 complex; transfers electrons from ubiquinol to cytochrome c1 during respiration	1	6	6	6	5	1	32.6	23.365	215	1130509000	1101400000	29109000
345	YFL005W	>YFL005W SEC4 SGDID:S000001889, Chr VI from 130329-130976, Verified ORF, Secretory vesicle-associated Rab GTPase essential for exocytosis; associates with the exocyst component Sec15p and may regulate polarized delivery of transport vesicles to the exocys	2	10	8	8	9	1	46.5	23.505	215	880188000	849060000	31128000
442	YGR234W	>YGR234W YHB1 SGDID:S000003466, Chr VII from 959908-961107, Verified ORF, Nitric oxide oxidoreductase, flavohemoglobin involved in nitric oxide detoxification; plays a role in the oxidative and nitrosative stress responses	1	7	7	7	6	0	28.8	44.646	399	1008800000	1008800000	0
357	YFR044C	>YFR044C YFR044C SGDID:S000001940, Chr VI from 241424-239979, reverse complement, Uncharacterized ORF, Putative protein of unknown function; gene expression regulated by Abf1p; green fluorescent protein (GFP)-fusion protein localizes to the cytoplasm and	2	18	18	18	13	2	39.3	52.871	481	1254091000	1220700000	33391000
595	YKL065C	>YKL065C YKL065C SGDID:S000001548, Chr XI from 316701-316081, reverse complement, Uncharacterized ORF, Endoplasmic reticulum transmembrane protein, homolog of human BAP31 protein	3	9	7	7	9	0	30.1	23.427	206	1133900000	1133900000	0
267	YDR322C-A	>YDR322C-A TIM11 SGDID:S000007255, Chr IV from 1112290-1112000, reverse complement, Verified ORF, Subunit e of mitochondrial F1F0-ATPase, which is a large, evolutionarily conserved enzyme complex required for ATP synthesis; essential for the dimeric state	1	8	8	8	6	0	64.6	10.875	96	881900000	881900000	0
339	YER120W	>YER120W SCS2 SGDID:S000000922, Chr V from 401131-401865, Verified ORF, Integral ER membrane protein that regulates phospholipid metabolism via an interaction with the FFAT motif of Opi1p, also involved in telomeric silencing, disruption causes inositol a	1	10	10	10	9	0	53.3	26.925	244	989640000	989640000	0
431	YGR180C	>YGR180C RNR4 SGDID:S000003412, Chr VII from 856306-855269, reverse complement, Verified ORF, Ribonucleotide-diphosphate reductase (RNR), small subunit; the RNR complex catalyzes the rate-limiting step in dNTP synthesis and is regulated by DNA replication	1	13	13	13	12	0	43.5	40.054	345	1073300000	1073300000	0
685	YLR249W	>YLR249W YEF3 SGDID:S000004239, Chr XII from 636782-639916, Verified ORF, Translational elongation factor, stimulates the binding of aminoacyl-tRNA (AA-tRNA) to ribosomes by releasing EF-1 alpha from the ribosomal complex; contains two ABC cassettes; bind	2	15	15	12	11	5	19.4	115.94	1044	1069620000	961760000	107860000
128	YBR088C	>YBR088C POL30 SGDID:S000000292, Chr II from 425760-424984, reverse complement, Verified ORF, Proliferating cell nuclear antigen (PCNA), functions as the sliding clamp for DNA polymerase delta; may function as a docking site for other proteins required fo	1	10	10	10	9	0	43.4	28.916	258	1053700000	1053700000	0
971	YPR145W	>YPR145W ASN1 SGDID:S000006349, Chr XVI from 822616-824334, Verified ORF, Asparagine synthetase, isozyme of Asn2p; catalyzes the synthesis of L-asparagine from L-aspartate in the asparagine biosynthetic pathway	1	16	16	10	16	1	28.3	64.47	572	1162278000	1142000000	20278000
902	YOR254C	>YOR254C SEC63 SGDID:S000005780, Chr XV from 807024-805033, reverse complement, Verified ORF, Essential subunit of Sec63 complex (Sec63p, Sec62p, Sec66p and Sec72p); with Sec61 complex, Kar2p/BiP and Lhs1p forms a channel competent for SRP-dependent and p	1	13	13	13	13	0	22.5	75.344	663	1065800000	1065800000	0
553	YJL174W	>YJL174W KRE9 SGDID:S000003710, Chr X from 95090-95920, Verified ORF, Glycoprotein involved in cell wall beta-glucan assembly; null mutation leads to severe growth defects, aberrant multibudded morphology, and mating defects	1	2	2	2	2	0	13.8	29.988	276	871240000	871240000	0
813	YNL098C	>YNL098C RAS2 SGDID:S000005042, Chr XIV from 440572-439604, reverse complement, Verified ORF, GTP-binding protein that regulates the nitrogen starvation response, sporulation, and filamentous growth; farnesylation and palmitoylation required for activity	1	12	12	11	11	2	36.3	34.705	322	1061717000	1031900000	29817000
150	YBR204C	>YBR204C YBR204C SGDID:S000000408, Chr II from 633376-632249, reverse complement, Uncharacterized ORF, Serine hydrolase; YBR204C is not an essential gene	1	7	7	7	6	0	20	43.316	375	728470000	728470000	0
457	YHR008C	>YHR008C SOD2 SGDID:S000001050, Chr VIII from 123585-122884, reverse complement, Verified ORF, Manganese-containing superoxide dismutase; protects cells against oxygen toxicity	1	9	9	9	9	2	47.6	25.774	233	1063433000	1050000000	13433000
143	YBR177C	>YBR177C EHT1 SGDID:S000000381, Chr II from 586157-584802, reverse complement, Verified ORF, Possible serine hydrolase, localized to both lipid particles and mitochondrial outer membrane; may be involved in lipid metabolism; null mutant slightly temperatu	1	10	10	10	10	0	28.2	51.255	451	1007900000	1007900000	0
370	YGL054C	>YGL054C ERV14 SGDID:S000003022, Chr VII from 401290-400874, reverse complement, Verified ORF, Protein localized to COPII-coated vesicles, involved in vesicle formation and incorporation of specific secretory cargo; required for the delivery of bud-site s	1	2	2	2	2	1	10.9	15.93	138	798460000	634520000	163940000
716	YLR413W	>YLR413W YLR413W SGDID:S000004405, Chr XII from 951153-953180, Uncharacterized ORF, Putative protein of unknown function; YLR413W is not an essential gene	1	5	5	5	5	0	13.2	72.697	675	821150000	821150000	0
516	YIL123W	>YIL123W SIM1 SGDID:S000001385, Chr IX from 128151-129578, Verified ORF, Protein of the SUN family (Sim1p, Uth1p, Nca3p, Sun4p) that may participate in DNA replication, promoter contains SCB regulation box at -300 bp indicating that expression may be cell	1	6	6	4	4	2	16.4	48.07	475	997020000	899550000	97470000
224	YDL222C	>YDL222C FMP45 SGDID:S000002381, Chr IV from 61802-60873, reverse complement, Verified ORF, Integral membrane protein localized to mitochondria (untagged protein) and eisosomes, immobile patches at the cortex associated with endocytosis; sporulation and s	1	4	4	4	4	2	25.6	34.135	309	1035415000	982930000	52485000
911	YOR356W	>YOR356W YOR356W SGDID:S000005883, Chr XV from 1007219-1009114, Uncharacterized ORF, Hypothetical protein	1	15	14	14	13	0	29.5	69.633	631	895900000	895900000	0
195	YDL072C	>YDL072C YDL072C SGDID:S000002230, Chr IV from 330447-329836, reverse complement, Uncharacterized ORF, Endoplasmic reticulum transmembrane protein, homolog of human BAP31 protein	1	4	4	4	4	0	23.6	22.902	203	918660000	918660000	0
915	YOR390W;YPL279C	>YOR390W YOR390W SGDID:S000005917, Chr XV from 1076782-1077909, Uncharacterized ORF, Hypothetical protein;>YPL279C YPL279C SGDID:S000006200, Chr XVI from 14355-13228, reverse complement, Uncharacterized ORF, Hypothetical protein	3	4	4	4	4	0	11.2	41.985	375	906220000	906220000	0
794	YMR297W	>YMR297W PRC1 SGDID:S000004912, Chr XIII from 861921-863519, Verified ORF, Vacuolar carboxypeptidase Y (proteinase C), involved in protein degradation in the vacuole and required for full protein degradation during sporulation	1	6	6	6	6	2	12	59.801	532	1082371000	1018900000	63471000
543	YJL123C	>YJL123C YJL123C SGDID:S000003659, Chr X from 189361-187925, reverse complement, Uncharacterized ORF, Putative protein of unknown function; green fluorescent protein (GFP)-fusion protein localizes to the cytoplasm and to COPI-coated vesicles (early Golgi)	1	10	10	10	8	1	26.6	53.477	478	808364900	799890000	8474900
467	YHR045W	>YHR045W YHR045W SGDID:S000001087, Chr VIII from 195544-197226, Uncharacterized ORF, Putative protein of unknown function; green fluorescent protein (GFP)-fusion protein localizes to the endoplasmic reticulum	1	8	8	8	8	2	15.2	62.691	560	990833000	962530000	28303000
932	YPL106C	>YPL106C SSE1 SGDID:S000006027, Chr XVI from 352272-350191, reverse complement, Verified ORF, ATPase that is a component of the heat shock protein Hsp90 chaperone complex; binds unfolded proteins; member of the heat shock protein 70 (HSP70) family; locali	1	14	14	11	13	2	22.8	77.365	693	768403000	676720000	91683000
754	YMR031C	>YMR031C YMR031C SGDID:S000004633, Chr XIII from 334742-332211, reverse complement, Uncharacterized ORF, Protein of unknown function; green fluorescent protein (GFP)-fusion protein localizes to the cytoplasm in a punctate pattern	1	23	23	23	21	0	28.1	93.344	843	849430000	849430000	0
70	YAL007C	>YAL007C ERP2 SGDID:S000000005, Chr I from 138347-137700, reverse complement, Verified ORF, Protein that forms a heterotrimeric complex with Erp1p, Emp24p, and Erv25p; member, along with Emp24p and Erv25p, of the p24 family involved in ER to Golgi transpo	1	4	4	3	4	0	23.7	24.063	215	834390000	834390000	0
573	YJR085C	>YJR085C YJR085C SGDID:S000003845, Chr X from 585352-585035, reverse complement, Uncharacterized ORF, Putative protein of unknown function; detectable in highly purified mitochondria	1	5	5	5	5	1	68.6	11.25	105	850430000	747370000	103060000
523	YIL155C	>YIL155C GUT2 SGDID:S000001417, Chr IX from 53708-51759	1	14	14	14	14	0	23.6	72.388	649	825570000	825570000	0
528	YIR004W	>YIR004W DJP1 SGDID:S000001443, Chr IX from 363218-364516, Verified ORF, Cytosolic J-domain-containing protein, required for peroxisomal protein import and involved in peroxisome assembly, homologous to E. coli DnaJ	1	19	19	19	14	0	55.6	48.574	432	667430000	667430000	0
888	YOR099W	>YOR099W KTR1 SGDID:S000005625, Chr XV from 511826-513007, Verified ORF, Alpha-1,2-mannosyltransferase involved in O- and N-linked protein glycosylation; member of the KRE2/MNT1 mannosyltransferase family	1	9	9	9	9	0	22.9	46.022	393	861700000	861700000	0
946	YPL231W	>YPL231W FAS2 SGDID:S000006152, Chr XVI from 108652-114315, Verified ORF, Alpha subunit of fatty acid synthetase, which catalyzes the synthesis of long-chain saturated fatty acids; contains beta-ketoacyl reductase and beta-ketoacyl synthase activities	1	24	24	24	17	1	14.7	206.94	1887	765329000	740660000	24669000
363	YGL012W	>YGL012W ERG4 SGDID:S000002980, Chr VII from 472860-474281, Verified ORF, C-24(28) sterol reductase, catalyzes the final step in ergosterol biosynthesis; mutants are viable, but lack ergosterol	1	4	4	4	4	0	7.8	56.039	473	1016400000	1016400000	0
338	YER110C	>YER110C KAP123 SGDID:S000000912, Chr V from 382099-378758, reverse complement, Verified ORF, Karyopherin beta, mediates nuclear import of ribosomal proteins prior to assembly into ribosomes and import of histones H3 and H4; localizes to the nuclear pore,	3	18	18	18	12	2	21.6	122.6	1113	615932000	598560000	17372000
84	YBL002W;YDR224C	>YBL002W HTB2 SGDID:S000000098, Chr II from 236495-236890, Verified ORF, One of two nearly identical (see HTB1) histone H2B subtypes required for chromatin assembly and chromosome function; Rad6p-Bre1p-Lge1p mediated ubiquitination regulates transcription	2	8	8	8	4	7	55	14.237	131	916180000	320370000	595810000
236	YDR056C	>YDR056C YDR056C SGDID:S000002463, Chr IV from 565638-565021, reverse complement, Uncharacterized ORF, Hypothetical protein	2	5	5	5	5	0	24.9	22.769	205	842480000	842480000	0
877	YOR007C	>YOR007C SGT2 SGDID:S000005533, Chr XV from 339979-338939, reverse complement, Verified ORF, Glutamine-rich cytoplasmic protein of unknown function, contains tetratricopeptide (TPR) repeats, which often mediate protein-protein interactions; conserved in h	1	10	10	10	9	0	32.9	37.218	346	742680000	742680000	0
735	YML063W	>YML063W RPS1B SGDID:S000004528, Chr XIII from 146482-147249, Verified ORF, Ribosomal protein 10 (rp10) of the small (40S) subunit; nearly identical to Rps1Ap and has similarity to rat S3a ribosomal protein	1	14	14	3	7	9	51.4	28.812	255	977500000	383390000	594110000
166	YCL050C	>YCL050C APA1 SGDID:S000000555, Chr III from 38801-37836, reverse complement, Verified ORF, Diadenosine 5,5-P1,P4-tetraphosphate phosphorylase I (AP4A phosphorylase), involved in catabolism of bis(5-nucleosidyl) tetraphosphates; has similarity to Apa2	1	8	8	8	8	1	26.8	36.492	321	837622100	833010000	4612100
235	YDR055W	>YDR055W PST1 SGDID:S000002462, Chr IV from 563525-564859, Verified ORF, Cell wall protein that contains a putative GPI-attachment site; secreted by regenerating protoplasts; up-regulated by activation of the cell integrity pathway, as mediated by Rlm1p;	2	6	6	6	4	2	17.6	45.776	444	746121000	699840000	46281000
551	YJL167W	>YJL167W ERG20 SGDID:S000003703, Chr X from 105008-106066, Verified ORF, Farnesyl pyrophosphate synthetase, has both dimethylallyltranstransferase and geranyltranstransferase activities; catalyzes the formation of C15 farnesyl pyrophosphate units for isop	1	10	10	10	9	0	28.7	40.483	352	809270000	809270000	0
539	YJL052W	>YJL052W TDH1 SGDID:S000003588, Chr X from 338188-339186, Verified ORF, Glyceraldehyde-3-phosphate dehydrogenase, isozyme 1, involved in glycolysis and gluconeogenesis; tetramer that catalyzes the reaction of glyceraldehyde-3-phosphate to 1,3 bis-phosphog	1	18	7	7	14	12	53.6	35.75	332	855700000	735140000	120560000
478	YHR135C	>YHR135C YCK1 SGDID:S000001177, Chr VIII from 374313-372697, reverse complement, Verified ORF, Palmitoylated, plasma membrane-bound casein kinase I isoform; shares redundant functions with Yck2p in morphogenesis, proper septin assembly, endocytic traffick	1	1	1	1	1	0	2.2	61.714	538	686170000	686170000	0
366	YGL027C	>YGL027C CWH41 SGDID:S000002995, Chr VII from 446148-443647, reverse complement, Verified ORF, Processing alpha glucosidase I, ER type II integral membrane N-glycoprotein involved in assembly of cell wall beta 1,6 glucan and asparagine-linked protein glyc	1	18	18	18	17	0	25.3	96.506	833	946460000	946460000	0
421	YGR130C	>YGR130C YGR130C SGDID:S000003362, Chr VII from 753849-751399, reverse complement, Uncharacterized ORF, Putative protein of unknown function; green fluorescent protein (GFP)-fusion protein localizes to the cytoplasm; specifically phosphorylated in vitro b	1	14	14	14	12	0	21	92.697	816	853280000	853280000	0
91	YBL045C	>YBL045C COR1 SGDID:S000000141, Chr II from 135519-134146, reverse complement, Verified ORF, Core subunit of the ubiquinol-cytochrome c reductase complex (bc1 complex), which is a component of the mitochondrial inner membrane electron transport chain	1	11	11	11	7	0	26	50.227	457	629990000	629990000	0
307	YEL042W	>YEL042W GDA1 SGDID:S000000768, Chr V from 73771-75327, Verified ORF, Guanosine diphosphatase located in the Golgi, involved in the transport of GDP-mannose into the Golgi lumen by converting GDP to GMP after mannose is transferred its substrate	1	9	9	9	8	1	20.3	56.821	518	781548000	764660000	16888000
747	YML128C	>YML128C MSC1 SGDID:S000004597, Chr XIII from 16677-15136	1	8	8	7	7	0	17.9	59.588	513	764070000	764070000	0
894	YOR165W	>YOR165W SEY1 SGDID:S000005691, Chr XV from 644567-646897, Verified ORF, Protein of unknown function, contains two predicted GTP-binding motifs GXXXXGKS and DXXG near the N-terminus, homolog of the Arabidopsis gene RHD3 (Root Hair Defective)	1	11	11	11	11	0	15.9	89.431	776	840270000	840270000	0
314	YER003C	>YER003C PMI40 SGDID:S000000805, Chr V from 159117-159087,158993-157735, reverse complement, Verified ORF, Mannose-6-phosphate isomerase, catalyzes the interconversion of fructose-6-P and mannose-6-P; required for early steps in protein mannosylation	1	14	14	14	14	0	41	48.188	429	887740000	887740000	0
430	YGR175C	>YGR175C ERG1 SGDID:S000003407, Chr VII from 848428-846938, reverse complement, Verified ORF, Squalene epoxidase, catalyzes the epoxidation of squalene to 2,3-oxidosqualene; plays an essential role in the ergosterol-biosynthesis pathway and is the specifi	1	11	11	11	9	0	28.6	55.125	496	652580000	652580000	0
399	YGL242C	>YGL242C YGL242C SGDID:S000003211, Chr VII from 45197-44652, reverse complement, Uncharacterized ORF, Putative protein of unknown function; deletion mutant is viable	1	6	6	6	4	0	31.5	20.073	181	604920000	604920000	0
359	YFR052W	>YFR052W RPN12 SGDID:S000001948, Chr VI from 252492-253316, Verified ORF, Subunit of the 19S regulatory particle of the 26S proteasome lid; synthetically lethal with RPT1, which is an ATPase component of the 19S regulatory particle; physically interacts w	1	9	9	9	8	0	39.8	31.919	274	632160000	632160000	0
294	YDR529C	>YDR529C QCR7 SGDID:S000002937, Chr IV from 1496540-1496157, reverse complement, Verified ORF, Subunit 7 of the ubiquinol cytochrome-c reductase complex, which is a component of the mitochondrial inner membrane electron transport chain; oriented facing th	1	3	3	3	3	1	32.3	14.565	127	726674000	709640000	17034000
892	YOR153W	>YOR153W PDR5 SGDID:S000005679, Chr XV from 619841-624376, Verified ORF, Short-lived membrane ABC (ATP-binding cassette) transporter, actively exports various drugs, expression regulated by Pdr1p; also involved in steroid transport, cation resistance, and	2	15	15	15	15	0	11.2	170.44	1511	851790000	851790000	0
759	YMR079W	>YMR079W SEC14 SGDID:S000004684, Chr XIII from 424988-424996,425153-426058, Verified ORF, Phosphatidylinositol/phosphatidylcholine transfer protein involved in coordinate regulation of PtdIns and PtdCho metabolism, products of which are regulators in Golg	1	9	9	9	8	1	33.6	34.9	304	831598000	820490000	11108000
504	YIL051C	>YIL051C MMF1 SGDID:S000001313, Chr IX from 258279-257842, reverse complement, Verified ORF, Mitochondrial protein involved in maintenance of the mitochondrial genome	1	6	6	6	6	0	58.6	15.908	145	784960000	784960000	0
237	YDR057W	>YDR057W YOS9 SGDID:S000002464, Chr IV from 565925-567553, Verified ORF, Lectin; soluble lumenal ER protein; member of the OS-9 protein family; similar to mannose-6-phosphate receptors (MPRs); serves as a receptor that recognizes misfolded N-glycosylated	1	9	9	9	9	0	21.6	61.257	542	670210000	670210000	0
887	YOR096W	>YOR096W RPS7A SGDID:S000005622, Chr XV from 505795-505938,506340-506768, Verified ORF, Protein component of the small (40S) ribosomal subunit, nearly identical to Rps7Bp; interacts with Kti11p; deletion causes hypersensitivity to zymocin; has similarity	2	7	7	7	3	5	45.8	21.622	190	740620000	138380000	602240000
536	YJL026W	>YJL026W RNR2 SGDID:S000003563, Chr X from 392321-393520, Verified ORF, Ribonucleotide-diphosphate reductase (RNR), small subunit; the RNR complex catalyzes the rate-limiting step in dNTP synthesis and is regulated by DNA replication and DNA damage checkp	1	9	9	9	9	0	22.8	46.147	399	748160000	748160000	0
609	YKL148C	>YKL148C SDH1 SGDID:S000001631, Chr XI from 171134-169212, reverse complement, Verified ORF, Flavoprotein subunit of succinate dehydrogenase (Sdh1p, Sdh2p, Sdh3p, Sdh4p), which couples the oxidation of succinate to the transfer of electrons to ubiquinone	2	13	13	13	12	2	19.7	70.229	640	774304000	721520000	52784000
459	YHR021C;YKL156W	>YHR021C RPS27B SGDID:S000001063, Chr VIII from 148662-148660,148109-147864, reverse complement, Verified ORF, Protein component of the small (40S) ribosomal subunit; nearly identical to Rps27Ap and has similarity to rat S27 ribosomal protein;>YKL156W RP	2	5	5	5	4	3	47.6	8.8653	82	748960000	325450000	423510000
970	YPR133W-A	>YPR133W-A TOM5 SGDID:S000006433, Chr XVI from 797553-797705, Verified ORF, Small mitochondrial outer membrane protein crucial to a binding relay for the import of proteins into mitochondria; subunit on the outer mouth of the TOM channel that accepts prec	1	1	1	1	1	0	28	5.9849	50	541840000	541840000	0
822	YNL135C	>YNL135C FPR1 SGDID:S000005079, Chr XIV from 372228-371884, reverse complement, Verified ORF, Peptidyl-prolyl cis-trans isomerase (PPIase), binds to the drugs FK506 and rapamycin; also binds to the nonhistone chromatin binding protein Hmo1p and may regula	1	5	5	5	4	1	50	12.158	114	629220000	478020000	151200000
546	YJL137C	>YJL137C GLG2 SGDID:S000003673, Chr X from 156046-154904, reverse complement, Verified ORF, Self-glucosylating initiator of glycogen synthesis, also glucosylates n-dodecyl-beta-D-maltoside; similar to mammalian glycogenin	1	8	8	8	2	0	18.4	44.545	380	92071000	92071000	0
649	YLL050C	>YLL050C COF1 SGDID:S000003973, Chr XII from 40413-40400,40220-39803, reverse complement, Verified ORF, Cofilin, promotes actin filament depolarization in a pH-dependent manner; binds both actin monomers and filaments and severs filaments , thought to be	1	4	4	4	4	1	38.5	15.901	143	628960000	495960000	133000000
869	YOL127W	>YOL127W RPL25 SGDID:S000005487, Chr XV from 80348-80360,80775-81190, Verified ORF, Primary rRNA-binding ribosomal protein component of the large (60S) ribosomal subunit, has similarity to E. coli L23 and rat L23a ribosomal proteins; binds to 26S rRNA via	1	5	5	5	5	2	43.7	15.757	142	690890000	406520000	284370000
86	YBL007C	>YBL007C SLA1 SGDID:S000000103, Chr II from 216369-212635, reverse complement, Verified ORF, Cytoskeletal protein binding protein required for assembly of the cortical actin cytoskeleton; contains 3 SH3 domains; interacts with proteins regulating actin dy	1	5	5	5	5	0	7.6	135.85	1244	726800000	726800000	0
435	YGR193C	>YGR193C PDX1 SGDID:S000003425, Chr VII from 885746-884514, reverse complement, Verified ORF, Dihydrolipoamide dehydrogenase (E3)-binding protein (E3BP) of the mitochondrial pyruvate dehydrogenase (PDH) complex, plays a structural role in the complex by b	1	9	9	9	7	0	34.6	45.361	410	477240000	477240000	0
979	YPR170W-B	>YPR170W-B YPR170W-B SGDID:S000028515, Chr XVI from 883235-883383,883483-883591, Dubious ORF, Identified based on homology to <i>Ashbya gossypii</i>	1	3	3	3	1	1	9.4	9.3609	85	592981000	527050000	65931000
167	YCL052C	>YCL052C PBN1 SGDID:S000000557, Chr III from 35393-34143, reverse complement, Verified ORF, Essential component of glycosylphosphatidylinositol-mannosyltransferase I, required for the autocatalytic post-translational processing of the protease B precursor	1	7	7	7	7	0	16.8	47.923	416	587610000	587610000	0
714	YLR390W-A	>YLR390W-A CCW14 SGDID:S000006429, Chr XII from 903724-904440, Verified ORF, Covalently linked cell wall glycoprotein, present in the inner layer of the cell wall	1	1	1	1	1	1	8	23.268	238	530953000	504470000	26483000
696	YLR300W	>YLR300W EXG1 SGDID:S000004291, Chr XII from 728957-730303, Verified ORF, Major exo-1,3-beta-glucanase of the cell wall, involved in cell wall beta-glucan assembly; exists as three differentially glycosylated isoenzymes	1	6	6	6	4	5	18.8	51.31	448	557680000	398460000	159220000
811	YNL071W	>YNL071W LAT1 SGDID:S000005015, Chr XIV from 491524-492972, Verified ORF, Dihydrolipoamide acetyltransferase component (E2) of pyruvate dehydrogenase complex, which catalyzes the oxidative decarboxylation of pyruvate to acetyl-CoA	1	8	8	8	8	0	16.2	51.817	482	575600000	575600000	0
665	YLR093C	>YLR093C NYV1 SGDID:S000004083, Chr XII from 327416-327401,327259-326514, reverse complement, Verified ORF, v-SNARE component of the vacuolar SNARE complex involved in vesicle fusion; inhibits ATP-dependent Ca(2+) transport activity of Pmc1p in the vacuol	1	4	4	4	4	0	22.9	28.964	253	656270000	656270000	0
78	YAL053W	>YAL053W YAL053W SGDID:S000000049, Chr I from 45900-48251, Uncharacterized ORF, Putative protein of unknown function; green fluorescent protein (GFP)-fusion protein localizes to the cytoplasm	1	3	3	3	3	2	4.6	87.462	783	461473000	376230000	85243000
507	YIL070C	>YIL070C MAM33 SGDID:S000001332, Chr IX from 231069-230269, reverse complement, Verified ORF, Acidic protein of the mitochondrial matrix involved in oxidative phosphorylation; related to the human complement receptor gC1q-R	1	6	6	6	6	0	20.7	30.132	266	485020000	485020000	0
426	YGR148C;YGL031C	>YGR148C RPL24B SGDID:S000003380, Chr VII from 787784-787317, reverse complement, Verified ORF, Ribosomal protein L30 of the large (60S) ribosomal subunit, nearly identical to Rpl24Ap and has similarity to rat L24 ribosomal protein; not essential for tran	2	6	6	6	6	1	33.5	17.547	155	661060000	661060000	0
796	YMR305C	>YMR305C SCW10 SGDID:S000004921, Chr XIII from 880231-879062, reverse complement, Verified ORF, Cell wall protein with similarity to glucanases; may play a role in conjugation during mating based on mutant phenotype and its regulation by Ste12p	1	5	5	5	5	4	15.7	40.469	389	603610000	424370000	179240000
329	YER057C	>YER057C HMF1 SGDID:S000000859, Chr V from 271124-270735, reverse complement, Verified ORF, Member of the p14.5 protein family with similarity to Mmf1p, functionally complements Mmf1p function when targeted to mitochondria; heat shock inducible; high-dosa	1	6	6	6	6	0	64.3	13.906	129	672030000	672030000	0
613	YKL157W	>YKL157W APE2 SGDID:S000001640, Chr XI from 154996-155276,155660-158186, Verified ORF, Zinc-dependent metallopeptidase yscII, may have a role in obtaining leucine from dipeptide substrates; sequence coordinates have changed since RT-PCR analysis showed th	1	8	8	8	8	0	12.1	105.58	935	675980000	675980000	0
675	YLR179C	>YLR179C YLR179C SGDID:S000004169, Chr XII from 514715-514110, reverse complement, Uncharacterized ORF, Protein of unknown function, transcription is activated by paralogous proteins Yrm1p and Yrr1p along with proteins involved in multidrug resistance; GF	1	7	7	7	7	0	43.8	22.151	201	627830000	627830000	0
380	YGL137W	>YGL137W SEC27 SGDID:S000003105, Chr VII from 249874-249891,250092-252743, Verified ORF, Essential beta-coat protein of the COPI coatomer, involved in ER-to-Golgi and Golgi-to-ER transport; contains WD40 domains that mediate cargo selective interactions;	1	16	16	16	10	0	22.3	99.444	889	455680000	455680000	0
821	YNL134C	>YNL134C YNL134C SGDID:S000005078, Chr XIV from 373583-372453, reverse complement, Uncharacterized ORF	1	10	10	10	9	0	33.5	41.164	376	614330000	614330000	0
601	YKL094W	>YKL094W YJU3 SGDID:S000001577, Chr XI from 262993-263934, Verified ORF, Serine hydrolase with sequence similarity to monoglyceride lipase (MGL), localizes to lipid particles	1	6	6	6	6	0	26.5	35.562	313	569040000	569040000	0
268	YDR328C	>YDR328C SKP1 SGDID:S000002736, Chr IV from 1126013-1125429, reverse complement, Verified ORF, Evolutionarily conserved kinetochore protein that is part of multiple protein complexes, including the SCF ubiquitin ligase complex, the CBF3 complex that binds	1	5	5	5	3	1	34.5	22.33	194	373800000	351570000	22230000
762	YMR099C	>YMR099C YMR099C SGDID:S000004705, Chr XIII from 464826-463933, reverse complement, Uncharacterized ORF, Hypothetical protein	1	10	10	10	10	0	40.1	33.955	297	652210000	652210000	0
127	YBR086C	>YBR086C IST2 SGDID:S000000290, Chr II from 423035-420195, reverse complement, Verified ORF, Plasma membrane protein that may be involved in osmotolerance, localizes to the mother cell in small-budded cells and to the bud in medium- and large-budded cells	5	13	13	13	12	0	14.4	105.85	946	599300000	599300000	0
836	YNL275W	>YNL275W YNL275W SGDID:S000005219, Chr XIV from 119268-120998, Verified ORF, Plasma membrane protein that binds HCO3-, I-, Br-, NO3- and Cl- ; putative boron efflux transporter with similarity to A. thaliana BOR1 which is a known boron efflux transporter	1	5	5	5	4	1	6.4	65.027	576	526735000	510400000	16335000
955	YPL271W	>YPL271W ATP15 SGDID:S000006192, Chr XVI from 30079-30267, Verified ORF, Epsilon subunit of the F1 sector of mitochondrial F1F0 ATP synthase, which is a large, evolutionarily conserved enzyme complex required for ATP synthesis	1	2	2	2	2	0	38.7	6.7425	62	464460000	464460000	0
961	YPR035W	>YPR035W GLN1 SGDID:S000006239, Chr XVI from 642205-643317, Verified ORF, Glutamine synthetase (GS), synthesizes glutamine from glutamate and ammonia; with Glt1p, forms the secondary pathway for glutamate biosynthesis from ammonia; expression regulated by	2	10	10	10	9	0	22.7	41.705	370	575880000	575880000	0
439	YGR214W	>YGR214W RPS0A SGDID:S000003446, Chr VII from 920580-920669,921125-921793, Verified ORF, Protein component of the small (40S) ribosomal subunit, nearly identical to Rps0Bp; required for maturation of 18S rRNA along with Rps0Bp; deletion of either RPS0 gen	1	6	6	1	2	5	30.2	28.024	252	575600000	134730000	440870000
706	YLR354C	>YLR354C TAL1 SGDID:S000004346, Chr XII from 837356-836349, reverse complement, Verified ORF, Transaldolase, enzyme in the non-oxidative pentose phosphate pathway; converts sedoheptulose 7-phosphate and glyceraldehyde 3-phosphate to erythrose 4-phosphate	2	8	8	8	7	1	26.6	37.036	335	583110000	477360000	105750000
978	YPR165W	>YPR165W RHO1 SGDID:S000006369, Chr XVI from 875364-875993, Verified ORF, GTP-binding protein of the rho subfamily of Ras-like proteins, involved in establishment of cell polarity; regulates protein kinase C (Pkc1p) and the cell wall synthesizing enzyme 1	1	6	6	6	5	0	27.8	23.152	209	553270000	553270000	0
770	YMR145C	>YMR145C NDE1 SGDID:S000004753, Chr XIII from 556474-554792, reverse complement, Verified ORF, Mitochondrial external NADH dehydrogenase, catalyzes the oxidation of cytosolic NADH; Nde1p and Nde2p are involved in providing the cytosolic NADH to the mitoch	2	10	10	10	9	1	21.6	62.773	560	551575300	546850000	4725300
732	YML052W	>YML052W SUR7 SGDID:S000004516, Chr XIII from 170402-171310, Verified ORF, Integral membrane protein localized to eisosomes, large immobile protein structures at the cell cortex associated with endocytosis; sporulation and plasma membrane sphingolipid con	1	6	6	6	6	0	25.5	33.829	302	574050000	574050000	0
390	YGL200C	>YGL200C EMP24 SGDID:S000003168, Chr VII from 123310-122699, reverse complement, Verified ORF, Integral membrane component of endoplasmic reticulum-derived COPII-coated vesicles, which function in ER to Golgi transport	1	5	5	5	5	0	19.2	23.332	203	522110000	522110000	0
473	YHR092C	>YHR092C HXT4 SGDID:S000001134, Chr VIII from 288814-287132, reverse complement, Verified ORF, High-affinity glucose transporter of the major facilitator superfamily, expression is induced by low levels of glucose and repressed by high levels of glucose	2	7	6	5	7	0	17.9	62.042	560	562270000	562270000	0
311	YEL058W	>YEL058W PCM1 SGDID:S000000784, Chr V from 43252-44925, Verified ORF, Essential N-acetylglucosamine-phosphate mutase, a hexosephosphate mutase involved in the biosynthesis of chitin	1	11	11	11	11	0	20.6	62.066	557	580870000	580870000	0
743	YML101C	>YML101C CUE4 SGDID:S000004568, Chr XIII from 70088-69735, reverse complement, Uncharacterized ORF, Protein of unknown function; has a CUE domain that binds ubiquitin, which may facilitate intramolecular monoubiquitination	1	2	2	2	2	1	23.9	12.893	117	460430000	446830000	13600000
102	YBR005W	>YBR005W RCR1 SGDID:S000000209, Chr II from 245908-246549, Verified ORF, Protein of the endoplasmic reticulum membrane involved in chitin deposition in the cell wall; overproduction confers resistance to Congo Red	1	3	3	3	3	0	13.1	23.886	213	482130000	482130000	0
199	YDL083C;YMR143W	>YDL083C RPS16B SGDID:S000002241, Chr IV from 307789-307766,307333-306926, reverse complement, Verified ORF, Protein component of the small (40S) ribosomal subunit; identical to Rps16Ap and has similarity to E. coli S9 and rat S16 ribosomal proteins;>YMR	2	6	6	6	2	5	44.1	15.847	143	594177000	81787000	512390000
791	YMR266W	>YMR266W YMR266W SGDID:S000004879, Chr XIII from 798517-801378, Uncharacterized ORF, Membrane protein of unknown function; overexpression suppresses NaCl sensitivity of sro7 mutant	1	11	11	11	9	0	12.2	107.67	953	509240000	509240000	0
619	YKL182W	>YKL182W FAS1 SGDID:S000001665, Chr XI from 100676-106831, Verified ORF, Beta subunit of fatty acid synthetase, which catalyzes the synthesis of long-chain saturated fatty acids; contains acetyltransacylase, dehydratase, enoyl reductase, malonyl transacyl	1	17	17	17	13	1	11.8	228.69	2051	504981000	486120000	18861000
626	YKL210W	>YKL210W UBA1 SGDID:S000001693, Chr XI from 39164-42238, Verified ORF, Ubiquitin activating enzyme, involved in ubiquitin-mediated protein degradation and essential for viability	1	13	13	13	12	0	15.7	114.26	1024	518940000	518940000	0
572	YJR077C	>YJR077C MIR1 SGDID:S000003838, Chr X from 578105-577170, reverse complement, Verified ORF, Mitochondrial phosphate carrier, imports inorganic phosphate into mitochondria; functionally redundant with Pic2p but more abundant than Pic2 under normal conditio	1	8	8	8	8	0	41.5	32.812	311	558450000	558450000	0
337	YER103W	>YER103W SSA4 SGDID:S000000905, Chr V from 364585-366513, Verified ORF, Heat shock protein that is highly induced upon stress; plays a role in SRP-dependent cotranslational protein-membrane targeting and translocation; member of the HSP70 family; cytoplas	1	21	12	7	13	10	30.2	69.65	642	481400000	176490000	304910000
639	YKR066C	>YKR066C CCP1 SGDID:S000001774, Chr XI from 566840-565755, reverse complement, Verified ORF, Mitochondrial cytochrome-c peroxidase; degrades reactive oxygen species in mitochondria, involved in the response to oxidative stress	1	7	7	7	7	0	22.4	40.352	361	468940000	468940000	0
939	YPL170W	>YPL170W DAP1 SGDID:S000006091, Chr XVI from 228313-228771, Verified ORF, Heme-binding protein involved in regulation of cytochrome P450 protein Erg11p; damage response protein, related to mammalian membrane progesterone receptors; mutations lead to defec	2	7	7	7	5	0	57.9	16.757	152	448480000	448480000	0
909	YOR327C	>YOR327C SNC2 SGDID:S000005854, Chr XV from 931078-930731, reverse complement, Verified ORF, Vesicle membrane receptor protein (v-SNARE) involved in the fusion between Golgi-derived secretory vesicles with the plasma membrane; member of the synaptobrevin/	1	5	5	3	4	0	41.7	12.957	115	471590000	471590000	0
769	YMR134W	>YMR134W YMR134W SGDID:S000004741, Chr XIII from 537837-538550, Uncharacterized ORF, Protein required for cell viability	1	7	7	7	7	0	27.4	27.921	237	508380000	508380000	0
275	YDR385W;YOR133W	>YDR385W EFT2 SGDID:S000002793, Chr IV from 1243222-1245750, Verified ORF, Elongation factor 2 (EF-2), also encoded by EFT1; catalyzes ribosomal translocation during protein synthesis; contains diphthamide, the unique posttranslationally modified histidin	2	12	12	12	1	11	13.8	93.288	842	534607000	23247000	511360000
336	YER087C-B	>YER087C-B SBH1 SGDID:S000002128, Chr V from 332826-332578, reverse complement, Verified ORF, Beta subunit of the Sec61p ER translocation complex (Sec61p-Sss1p-Sbh1p); involved in protein translocation into the endoplasmic reticulum; interacts with the ex	1	3	3	3	3	0	22	8.7111	82	448360000	448360000	0
746	YML125C	>YML125C YML125C SGDID:S000004594, Chr XIII from 21700-20762, reverse complement, Uncharacterized ORF, Essential protein required for maturation of Gas1p and Pho8p; GFP-fusion protein localizes to the endoplasmic reticulum; null mutants have a cell separa	1	6	6	6	4	0	24.7	35.287	312	414380000	414380000	0
940	YPL186C	>YPL186C UIP4 SGDID:S000006107, Chr XVI from 195425-194511, reverse complement, Verified ORF, Protein of unknown function that interacts with Ulp1p, a Ubl (ubiquitin-like protein)-specific protease for Smt3p protein conjugates	1	6	6	6	4	0	25	34.221	304	394120000	394120000	0
841	YNL302C;YOL121C	>YNL302C RPS19B SGDID:S000005246, Chr XIV from 62943-62924,62372-61958, reverse complement, Verified ORF, Protein component of the small (40S) ribosomal subunit; nearly identical to Rps19Ap and has similarity to rat S19 ribosomal protein;>YOL121C RPS19A	2	4	4	4	4	3	30.6	15.891	144	516860000	203850000	313010000
198	YDL082W;YMR142C	>YDL082W RPL13A SGDID:S000002240, Chr IV from 308424-308427,308793-309388, Verified ORF, Protein component of the large (60S) ribosomal subunit, nearly identical to Rpl13Bp; not essential for viability; has similarity to rat L13 ribosomal protein;>YMR142	2	8	8	8	4	5	34.7	22.554	199	482780000	220750000	262030000
270	YDR342C;YDR343C	>YDR342C HXT7 SGDID:S000002750, Chr IV from 1155922-1154210, reverse complement, Verified ORF, High-affinity glucose transporter of the major facilitator superfamily, nearly identical to Hxt6p, expressed at high basal levels relative to other HXTs, expres	6	10	9	8	10	0	23.2	62.734	570	497470000	497470000	0
763	YMR105C	>YMR105C PGM2 SGDID:S000004711, Chr XIII from 477605-475896, reverse complement, Verified ORF, Phosphoglucomutase, catalyzes the conversion from glucose-1-phosphate to glucose-6-phosphate, which is a key step in hexose metabolism; functions as the accepto	2	7	7	7	7	0	21.6	63.088	569	492950000	492950000	0
158	YBR286W	>YBR286W APE3 SGDID:S000000490, Chr II from 774696-776309, Verified ORF, Vacuolar aminopeptidase Y, processed to mature form by Prb1p	1	7	7	7	6	0	13	60.137	537	484230000	484230000	0
674	YLR178C	>YLR178C TFS1 SGDID:S000004168, Chr XII from 513823-513164, reverse complement, Verified ORF, Carboxypeptidase Y inhibitor, function requires acetylation by the NatB N-terminal acetyltransferase; phosphatidylethanolamine-binding protein involved in protei	1	3	3	3	3	0	25.6	24.357	219	480640000	480640000	0
204	YDL110C	>YDL110C YDL110C SGDID:S000002268, Chr IV from 264964-264512, reverse complement, Uncharacterized ORF, Hypothetical protein	1	2	2	2	2	0	18	16.771	150	415520000	415520000	0
499	YIL034C	>YIL034C CAP2 SGDID:S000001296, Chr IX from 290088-289225, reverse complement, Verified ORF, Beta subunit of the capping protein (CP) heterodimer (Cap1p and Cap2p) which binds to the barbed ends of actin filaments preventing further polymerization; locali	1	9	9	9	9	0	33.1	32.629	287	442920000	442920000	0
680	YLR208W	>YLR208W SEC13 SGDID:S000004198, Chr XII from 559553-560446, Verified ORF, Component of both the Nup84 nuclear pore sub-complex and of the COPII complex (Sar1p, Sec13p, Sec16p, Sec23p, Sec24p, Sec31p, Sfb2p, and Sfb3p) which is important for the formation	1	6	6	6	5	0	22.2	33.043	297	460980000	460980000	0
767	YMR123W	>YMR123W PKR1 SGDID:S000004730, Chr XIII from 513592-513960, Verified ORF, Protein of unknown function; overproduction confers resistance to Pichia farinosa killer toxin	1	6	6	6	5	1	23	13.962	122	398929600	392660000	6269600
372	YGL076C;YPL198W	>YGL076C RPL7A SGDID:S000003044, Chr VII from 365999-365989,365529-365436,364967-364338, reverse complement, Verified ORF, Protein component of the large (60S) ribosomal subunit, nearly identical to Rpl7Bp and has similarity to E. coli L30 and rat L7 ribo	2	8	8	8	2	7	25.4	27.638	244	499950000	160820000	339130000
388	YGL191W	>YGL191W COX13 SGDID:S000003159, Chr VII from 144814-145203, Verified ORF, Subunit VIa of cytochrome c oxidase, which is the terminal member of the mitochondrial inner membrane electron transport chain; not essential for cytochrome c oxidase activity but	1	7	7	7	6	3	44.2	15.021	129	443510000	296420000	147090000
666	YLR100W	>YLR100W ERG27 SGDID:S000004090, Chr XII from 341811-342854, Verified ORF, 3-keto sterol reductase, catalyzes the last of three steps required to remove two C-4 methyl groups from an intermediate in ergosterol biosynthesis; mutants are sterol auxotrophs	1	3	3	3	3	0	9.5	39.724	347	318650000	318650000	0
155	YBR241C	>YBR241C YBR241C SGDID:S000000445, Chr II from 704050-702584, reverse complement, Uncharacterized ORF, Putative protein of unknown function; green fluorescent protein (GFP)-fusion protein localizes to the vacuolar membrane; YBR241C is not an essential gen	1	2	2	2	2	0	6.4	53.525	488	403230000	403230000	0
846	YNR021W	>YNR021W YNR021W SGDID:S000005304, Chr XIV from 668379-669593, Uncharacterized ORF, Hypothetical protein	1	9	9	9	9	0	22.8	47.093	404	471490000	471490000	0
861	YOL065C	>YOL065C INP54 SGDID:S000005426, Chr XV from 205885-204731, reverse complement, Verified ORF, Phosphatidylinositol 4,5-bisphosphate 5-phosphatase with a role in secretion, localizes to the endoplasmic reticulum via the C-terminal tail; lacks the Sac1 doma	1	6	6	6	6	0	18.2	43.798	384	432350000	432350000	0
731	YML048W	>YML048W GSF2 SGDID:S000004511, Chr XIII from 178426-179637, Verified ORF, ER localized integral membrane protein that may promote secretion of certain hexose transporters, including Gal2p; involved in glucose-dependent repression	1	7	7	7	7	0	21.8	45.869	403	470530000	470530000	0
99	YBL087C;YER117W	>YBL087C RPL23A SGDID:S000000183, Chr II from 60735-60694,60189-59818, reverse complement, Verified ORF, Protein component of the large (60S) ribosomal subunit, identical to Rpl23Bp and has similarity to E. coli L14 and rat L23 ribosomal proteins;>YER117	2	4	4	4	3	3	24.8	14.473	137	439330000	262910000	176420000
825	YNL149C	>YNL149C YNL149C SGDID:S000005093, Chr XIV from 349758-349369, reverse complement, Uncharacterized ORF, Essential protein required for maturation of Gas1p and Pho8p; GFP-fusion protein localizes to the endoplasmic reticulum (ER) and YFP-fusion protein to	1	4	4	4	3	2	34.1	15.053	129	412055000	347270000	64785000
281	YDR447C;YML024W	>YDR447C RPS17B SGDID:S000002855, Chr IV from 1355545-1355543,1355228-1354821, reverse complement, Verified ORF, Ribosomal protein 51 (rp51) of the small (40s) subunit; nearly identical to Rps17Ap and has similarity to rat S17 ribosomal protein;>YML024W	2	5	5	5	3	2	44.9	15.803	136	413280000	263990000	149290000
378	YGL123W	>YGL123W RPS2 SGDID:S000003091, Chr VII from 277623-278387, Verified ORF, Protein component of the small (40S) subunit, essential for control of translational accuracy; has similarity to E. coli S5 and rat S2 ribosomal proteins	1	9	9	9	4	5	42.9	27.449	254	466280000	167190000	299090000
917	YPL006W	>YPL006W NCR1 SGDID:S000005927, Chr XVI from 544628-548140, Verified ORF, Vacuolar membrane protein that transits through the biosynthetic vacuolar protein sorting pathway, involved in sphingolipid metabolism; glycoprotein and functional orthologue of hum	1	5	5	5	5	0	5.2	132.64	1170	304130000	304130000	0
169	YCL057W	>YCL057W PRD1 SGDID:S000000562, Chr III from 24768-26906, Verified ORF, Zinc metalloendopeptidase, found in the cytoplasm and intermembrane space of mitochondria; with Cym1p, involved in degradation of mitochondrial proteins and of presequence peptides cl	1	8	8	8	8	0	16	81.933	712	456240000	456240000	0
201	YDL086W	>YDL086W YDL086W SGDID:S000002244, Chr IV from 301413-302234, Uncharacterized ORF, Putative protein of unknown function; localizes to the mitochondrion; YDL086W is not an essential gene	1	4	4	4	3	0	16.8	30.837	273	379170000	379170000	0
392	YGL203C	>YGL203C KEX1 SGDID:S000003171, Chr VII from 114668-112479, reverse complement, Verified ORF, Protease involved in the processing of killer toxin and alpha factor precursor; cleaves Lys and Arg residues from the C-terminus of peptides and proteins	1	9	9	9	9	0	18.7	82.244	729	364620000	364620000	0
88	YBL027W;YBR084C-A	>YBL027W RPL19B SGDID:S000000123, Chr II from 168426-168427,168812-169379, Verified ORF, Protein component of the large (60S) ribosomal subunit, nearly identical to Rpl19Bp and has similarity to rat L19 ribosomal protein; rpl19a and rpl19b single null mut	2	5	5	5	4	1	14.8	21.704	189	434163000	359570000	74593000
278	YDR418W;YEL054C	>YDR418W RPL12B SGDID:S000002826, Chr IV from 1301608-1302105, Verified ORF, Protein component of the large (60S) ribosomal subunit, nearly identical to Rpl12Ap; rpl12a rpl12b double mutant exhibits slow growth and slow translation; has similarity to E. c	2	6	6	6	4	4	40	17.822	165	393430000	175250000	218180000
317	YER009W	>YER009W NTF2 SGDID:S000000811, Chr V from 172114-172491, Verified ORF, Nuclear envelope protein, interacts with GDP-bound Gsp1p and with proteins of the nuclear pore to transport Gsp1p into the nucleus where it is an essential player in nucleocytoplasmic	1	3	3	3	2	1	50.4	14.453	125	347495000	333140000	14355000
262	YDR292C	>YDR292C SRP101 SGDID:S000002700, Chr IV from 1045007-1043142, reverse complement, Verified ORF, Signal recognition particle (SRP) receptor - alpha subunit; contain GTPase domains; involved in SRP-dependent protein targeting; interacts with SRP102p	1	6	6	6	5	0	16.1	69.277	621	409990000	409990000	0
531	YIR038C	>YIR038C GTT1 SGDID:S000001477, Chr IX from 424510-423806, reverse complement, Verified ORF, ER associated glutathione S-transferase capable of homodimerization; expression induced during the diauxic shift and throughout stationary phase; functional overl	1	5	5	5	5	0	23.5	26.794	234	398530000	398530000	0
744	YML110C	>YML110C COQ5 SGDID:S000004578, Chr XIII from 50954-50031, reverse complement, Verified ORF, 2-hexaprenyl-6-methoxy-1,4-benzoquinone methyltransferase, involved in ubiquinone (Coenzyme Q) biosynthesis; located in mitochondria	1	7	7	7	7	0	39.7	34.684	307	331680000	331680000	0
693	YLR292C	>YLR292C SEC72 SGDID:S000004283, Chr XII from 720372-719791, reverse complement, Verified ORF, Non-essential subunit of Sec63 complex (Sec63p, Sec62p, Sec66p and Sec72p); with Sec61 complex, Kar2p/BiP and Lhs1p forms a channel competent for SRP-dependent	1	4	4	4	4	0	15.5	21.607	193	383990000	383990000	0
708	YLR356W	>YLR356W YLR356W SGDID:S000004348, Chr XII from 840320-840913, Uncharacterized ORF, Putative protein of unknown function with similarity to SCM4; green fluorescent protein (GFP)-fusion protein localizes to mitochondria; YLR356W is not an essential gene	1	3	3	3	2	0	12.7	20.4	197	332280000	332280000	0
615	YKL165C	>YKL165C MCD4 SGDID:S000001648, Chr XI from 140696-137937, reverse complement, Verified ORF, Protein involved in glycosylphosphatidylinositol (GPI) anchor synthesis; multimembrane-spanning protein that localizes to the endoplasmic reticulum; highly conser	1	6	6	6	6	0	6.9	105.69	919	397900000	397900000	0
379	YGL135W;YPL220W	>YGL135W RPL1B SGDID:S000003103, Chr VII from 254646-255299, Verified ORF, N-terminally acetylated protein component of the large (60S) ribosomal subunit, nearly identical to Rpl1Bp and has similarity to E. coli L1 and rat L10a ribosomal proteins; rpl1a r	2	6	6	6	4	0	19.8	24.485	217	138050000	138050000	0
663	YLR083C	>YLR083C EMP70 SGDID:S000004073, Chr XII from 296095-294092, reverse complement, Verified ORF, Protein whose 24kDa cleavage product is found in endosome-enriched membrane fractions, predicted to be a transmembrane protein	1	7	7	6	6	0	8.8	75.962	667	397350000	397350000	0
942	YPL199C	>YPL199C YPL199C SGDID:S000006120, Chr XVI from 172754-172032, reverse complement, Uncharacterized ORF, Hypothetical protein	1	5	5	5	5	0	20.8	26.757	240	284850000	284850000	0
240	YDR071C	>YDR071C PAA1 SGDID:S000002478, Chr IV from 589400-588825, reverse complement, Verified ORF, Polyamine acetyltransferase; acetylates polyamines such as putrescine, spermidine and spermine; may be involved in transcription and/or DNA replication via regula	1	5	5	5	5	0	34.6	21.947	191	420280000	420280000	0
880	YOR020W-A	>YOR020W-A YOR020W-A SGDID:S000028526, Chr XV from 371685-371957, Uncharacterized ORF, Identified by homology to <i>Ashbya gossypii</i>	1	2	2	2	2	0	22.2	9.6176	90	323200000	323200000	0
858	YOL055C	>YOL055C THI20 SGDID:S000005416, Chr XV from 226074-224419, reverse complement, Verified ORF, Hydroxymethylpyrimidine phosphate kinase, involved in the last steps in thiamine biosynthesis; member of a gene family with THI21 and THI22; functionally redunda	3	6	6	6	6	0	15.2	61.269	551	386370000	386370000	0
812	YNL079C	>YNL079C TPM1 SGDID:S000005023, Chr XIV from 479166-478567, reverse complement, Verified ORF, Major isoform of tropomyosin; binds to and stabilizes actin cables and filaments, which direct polarized cell growth and the distribution of several organelles;	1	7	7	7	7	0	36.2	23.54	199	366730000	366730000	0
636	YKR043C	>YKR043C YKR043C SGDID:S000001751, Chr XI from 521354-520539, reverse complement, Uncharacterized ORF, Putative protein of unknown function; green fluorescent protein (GFP)-fusion protein localizes to the cytoplasm and nucleus	2	6	6	6	6	0	22.5	31.022	271	355210000	355210000	0
92	YBL047C	>YBL047C EDE1 SGDID:S000000143, Chr II from 132043-127898, reverse complement, Verified ORF, Key endocytic protein involved in a network of interactions with other endocytic proteins, binds membranes in a ubiquitin-dependent manner, may also bind ubiquiti	1	11	11	11	11	0	12.7	150.78	1381	398150000	398150000	0
941	YPL187W	>YPL187W MF(ALPHA)1 SGDID:S000006108, Chr XVI from 193647-194144, Verified ORF, Mating pheromone alpha-factor, made by alpha cells; interacts with mating type a cells to induce cell cycle arrest and other responses leading to mating; also encoded by MF(AL	1	1	1	1	1	1	4.8	18.642	165	352581000	306160000	46421000
371	YGL068W	>YGL068W MNP1 SGDID:S000003036, Chr VII from 375090-375674, Verified ORF, Protein associated with the mitochondrial nucleoid; putative mitochondrial ribosomal protein with similarity to E. coli L7/L12 ribosomal protein; required for normal respiratory gro	1	4	4	4	4	1	21.6	20.65	194	223472000	197990000	25482000
272	YDR346C	>YDR346C SVF1 SGDID:S000002754, Chr IV from 1168653-1167208, reverse complement, Verified ORF, Protein with a potential role in cell survival pathways, required for the diauxic growth shift; expression in mammalian cells increases survival under condition	1	7	7	7	6	0	19.8	54.367	481	353750000	353750000	0
930	YPL087W	>YPL087W YDC1 SGDID:S000006008, Chr XVI from 383452-384405, Verified ORF, Alkaline dihydroceramidase, involved in sphingolipid metabolism; preferentially hydrolyzes dihydroceramide to a free fatty acid and dihydrosphingosine; has a minor reverse activity	1	2	2	2	2	1	8.5	37.23	317	342741000	305660000	37081000
464	YHR039C-A	>YHR039C-A VMA10 SGDID:S000002100, Chr VIII from 187672-187670,187507-187166, reverse complement, Verified ORF, Vacuolar H+ ATPase subunit G of the catalytic (V1) sector, involved in vacuolar acidification	1	3	3	3	3	0	25.4	12.713	114	347560000	347560000	0
476	YHR101C	>YHR101C BIG1 SGDID:S000001143, Chr VIII from 315971-315862,315774-314877, reverse complement, Verified ORF, Integral membrane protein of the endoplasmic reticulum, required for normal content of cell wall beta-1,6-glucan	1	8	8	8	8	1	33.1	39.068	335	371203700	367650000	3553700
489	YHR188C	>YHR188C GPI16 SGDID:S000001231, Chr VIII from 483837-482005, reverse complement, Verified ORF, Transmembrane protein subunit of the glycosylphosphatidylinositol transamidase complex that adds GPIs to newly synthesized proteins; human PIG-Tp homolog	1	9	9	9	9	0	15.2	68.771	610	385790000	385790000	0
853	YOL019W	>YOL019W YOL019W SGDID:S000005379, Chr XV from 288899-290554, Uncharacterized ORF, Protein of unknown function; green fluorescent protein (GFP)-fusion protein localizes to the cell periphery and vacuole	1	5	5	5	4	0	12.2	60.9	551	233140000	233140000	0
474	YHR094C	>YHR094C HXT1 SGDID:S000001136, Chr VIII from 292628-290916, reverse complement, Verified ORF, Low-affinity glucose transporter of the major facilitator superfamily, expression is induced by Hxk2p in the presence of glucose and repressed by Rgt1p when glu	1	6	5	5	6	0	9.6	63.261	570	372230000	372230000	0
638	YKR058W	>YKR058W GLG1 SGDID:S000001766, Chr XI from 552412-554262, Verified ORF, Self-glucosylating initiator of glycogen synthesis, also glucosylates n-dodecyl-beta-D-maltoside; similar to mammalian glycogenin	1	3	3	3	2	0	5.4	69.723	616	162900000	162900000	0
220	YDL192W	>YDL192W ARF1 SGDID:S000002351, Chr IV from 116322-116867, Verified ORF, ADP-ribosylation factor, GTPase of the Ras superfamily involved in regulation of coated formation vesicles in intracellular trafficking within the Golgi; functionally interchangeable	1	4	4	2	4	0	18.2	20.529	181	359000000	359000000	0
703	YLR342W;YGR032W	>YLR342W FKS1 SGDID:S000004334, Chr XII from 809997-815627, Verified ORF, Catalytic subunit of 1,3-beta-D-glucan synthase, functionally redundant with alternate catalytic subunit Gsc2p; binds to regulatory subunit Rho1p; involved in cell wall synthesis an	3	11	11	10	10	0	7.6	214.85	1876	363610000	363610000	0
733	YML054C	>YML054C CYB2 SGDID:S000004518, Chr XIII from 167308-165533, reverse complement, Verified ORF, Cytochrome b2 (L-lactate cytochrome-c oxidoreductase), component of the mitochondrial intermembrane space, required for lactate utilization; expression is repre	1	7	7	7	7	0	14.9	65.539	591	362270000	362270000	0
227	YDL235C	>YDL235C YPD1 SGDID:S000002394, Chr IV from 33918-33415, reverse complement, Verified ORF, Phosphorelay intermediate protein, phosphorylated by the plasma membrane sensor Sln1p in response to osmotic stress and then in turn phosphorylates the response reg	1	2	2	2	2	0	19.2	19.168	167	284470000	284470000	0
147	YBR191W;YPL079W	>YBR191W RPL21A SGDID:S000000395, Chr II from 606265-606275,606664-607135, Verified ORF, Protein component of the large (60S) ribosomal subunit, nearly identical to Rpl21Bp and has similarity to rat L21 ribosomal protein;>YPL079W RPL21B SGDID:S000006000,	2	4	4	4	1	3	29.4	18.242	160	359130000	173640000	185490000
453	YHL033C	>YHL033C RPL8A SGDID:S000001025, Chr VIII from 36023-35253, reverse complement, Verified ORF, Ribosomal protein L4 of the large (60S) ribosomal subunit, nearly identical to Rpl8Bp and has similarity to rat L7a ribosomal protein; mutation results in decrea	1	7	7	2	2	3	27	28.124	256	338541000	52901000	285640000
463	YHR039C	>YHR039C MSC7 SGDID:S000001081, Chr VIII from 186802-184868, reverse complement, Verified ORF, Protein of unknown function, green fluorescent protein (GFP)-fusion protein localizes to the endoplasmic reticulum; msc7 mutants are defective in directing meio	1	4	4	4	4	0	7	71.32	644	325600000	325600000	0
802	YNL015W	>YNL015W PBI2 SGDID:S000004960, Chr XIV from 605385-605612, Verified ORF, Cytosolic inhibitor of vacuolar proteinase B, required for efficient vacuole inheritance; with thioredoxin forms protein complex LMA1, which assists in priming SNARE molecules and p	1	5	5	5	5	0	76	8.5897	75	355680000	355680000	0
519	YIL136W	>YIL136W OM45 SGDID:S000001398, Chr IX from 93619-94800, Verified ORF, Protein of unknown function, major constituent of the mitochondrial outer membrane; located on the outer (cytosolic) face of the outer membrane	1	11	11	11	8	0	24.9	44.58	393	300890000	300890000	0
529	YIR012W	>YIR012W SQT1 SGDID:S000001451, Chr IX from 378483-379778, Verified ORF, Essential protein involved in a late step of 60S ribosomal subunit assembly or modification; contains multiple WD repeats; interacts with Qsr1p in a two-hybrid assay	1	4	4	4	4	0	9.5	47.166	431	318250000	318250000	0
923	YPL053C	>YPL053C KTR6 SGDID:S000005974, Chr XVI from 458455-457115, reverse complement, Verified ORF, Probable mannosylphosphate transferase involved in the synthesis of core oligosaccharides in protein glycosylation pathway; member of the KRE2/MNT1 mannosyltrans	1	9	9	9	8	0	23.1	52.127	446	296910000	296910000	0
144	YBR181C;YPL090C	>YBR181C RPS6B SGDID:S000000385, Chr II from 592769-592764,592411-591707, reverse complement, Verified ORF, Protein component of the small (40S) ribosomal subunit; identical to Rps6Ap and has similarity to rat S6 ribosomal protein;>YPL090C RPS6A SGDID:S0	2	8	8	8	5	4	33.9	26.996	236	354060000	145340000	208720000
581	YJR123W	>YJR123W RPS5 SGDID:S000003884, Chr X from 651817-652494, Verified ORF, Protein component of the small (40S) ribosomal subunit, the least basic of the non-acidic ribosomal proteins; phosphorylated in vivo; essential for viability; has similarity to E. col	1	6	6	6	1	5	20.4	25.038	225	342942000	44182000	298760000
765	YMR110C	>YMR110C HFD1 SGDID:S000004716, Chr XIII from 491991-490393, reverse complement, Uncharacterized ORF, Putative fatty aldehyde dehydrogenase, located in the mitochondrial outer membrane and also in lipid particles; has similarity to human fatty aldehyde de	1	5	5	5	5	0	10.9	59.978	532	317560000	317560000	0
355	YFR031C-A;YIL018W	>YFR031C-A RPL2A SGDID:S000002104, Chr VI from 221406-221403,221255-220495, reverse complement, Verified ORF, Protein component of the large (60S) ribosomal subunit, identical to Rpl2Bp and has similarity to E. coli L2 and rat L8 ribosomal proteins;>YIL0	2	6	6	6	2	4	29.1	27.408	254	346530000	114560000	231970000
879	YOR016C	>YOR016C ERP4 SGDID:S000005542, Chr XV from 361084-360461, reverse complement, Verified ORF, Protein with similarity to Emp24p and Erv25p, member of the p24 family involved in ER to Golgi transport	1	3	2	2	3	0	15.5	23.515	207	262220000	262220000	0
890	YOR122C	>YOR122C PFY1 SGDID:S000005648, Chr XV from 552888-552876,552666-552299, reverse complement, Verified ORF, Profilin, actin- and phosphatidylinositol 4,5-bisphosphate-binding protein, plays a role in cytoskeleton organization, required for normal timing of	1	3	3	3	3	0	27	13.677	126	311540000	311540000	0
332	YER074W;YIL069C	>YER074W RPS24A SGDID:S000000876, Chr V from 306319-306321,306788-307192, Verified ORF, Protein component of the small (40S) ribosomal subunit; identical to Rps24Bp and has similarity to rat S24 ribosomal protein;>YIL069C RPS24B SGDID:S000001331, Chr IX	2	4	4	4	2	4	22.2	15.329	135	341580000	54840000	286740000
301	YEL020W-A	>YEL020W-A TIM9 SGDID:S000007256, Chr V from 117211-117474, Verified ORF, Mitochondrial intermembrane space protein, forms a complex with Mrs11p/Tim10p that mediates import and insertion of a subset of polytopic inner membrane proteins; may prevent aggreg	1	3	3	3	3	1	33.3	10.202	87	298720000	268390000	30330000
400	YGL253W	>YGL253W HXK2 SGDID:S000003222, Chr VII from 23935-2539	2	5	5	5	5	0	18.3	53.942	486	296980000	296980000	0
545	YJL136C;YKR057W	>YJL136C RPS21B SGDID:S000003672, Chr X from 157192-157169,156708-156469	2	2	2	2	0	2	20.7	9.7597	87	334030000	0	334030000
622	YKL195W	>YKL195W MIA40 SGDID:S000001678, Chr XI from 75826-77037, Verified ORF, Essential protein of the mitochondrial intermembrane space, involved in import and assembly of intermembrane space proteins	1	4	4	4	4	0	13.4	44.536	403	242370000	242370000	0
112	YBR031W;YDR012W	>YBR031W RPL4A SGDID:S000000235, Chr II from 300166-301254, Verified ORF, N-terminally acetylated protein component of the large (60S) ribosomal subunit, nearly identical to Rpl4Bp and has similarity to E. coli L4 and rat L4 ribosomal proteins;>YDR012W R	2	7	7	7	6	1	35.6	39.092	362	332610000	315760000	16850000
282	YDR450W;YML026C	>YDR450W RPS18A SGDID:S000002858, Chr IV from 1359915-1359961,1360397-1360790, Verified ORF, Protein component of the small (40S) ribosomal subunit; nearly identical to Rps18Bp and has similarity to E. coli S13 and rat S18 ribosomal proteins;>YML026C RPS	2	6	6	6	1	6	50	17.037	146	331241000	43751000	287490000
479	YHR138C	>YHR138C YHR138C SGDID:S000001180, Chr VIII from 377702-377358, reverse complement, Uncharacterized ORF, Putative protein of unknown function; has similarity to Pbi2p; double null mutant lacking Pbi2p and Yhr138p exhibits highly fragmented vacuoles	1	4	4	4	4	0	41.2	12.752	114	301970000	301970000	0
604	YKL117W	>YKL117W SBA1 SGDID:S000001600, Chr XI from 219968-220618, Verified ORF, Co-chaperone that binds to and regulates Hsp90 family chaperones; important for pp60v-src activity in yeast; homologous to the mammalian p23 proteins	1	5	5	5	5	0	20.4	24.081	216	259800000	259800000	0
367	YGL030W	>YGL030W RPL30 SGDID:S000002998, Chr VII from 439096-439098,439329-439643, Verified ORF, Protein component of the large (60S) ribosomal subunit, has similarity to rat L30 ribosomal protein; involved in pre-rRNA processing in the nucleolus; autoregulates s	1	4	4	4	2	2	46.7	11.415	105	265537000	173860000	91677000
514	YIL117C	>YIL117C PRM5 SGDID:S000001379, Chr IX from 141566-140610, reverse complement, Verified ORF, Pheromone-regulated protein, predicted to have 1 transmembrane segment; induced during cell integrity signaling	1	3	3	3	3	0	11.9	34.65	318	212420000	212420000	0
584	YJR143C	>YJR143C PMT4 SGDID:S000003904, Chr X from 700530-698242, reverse complement, Verified ORF, Protein O-mannosyltransferase, transfers mannose residues from dolichyl phosphate-D-mannose to protein serine/threonine residues; appears to form homodimers in viv	1	7	7	7	7	0	12.1	87.965	762	320170000	320170000	0
535	YJL020C	>YJL020C BBC1 SGDID:S000003557, Chr X from 402327-398854, reverse complement, Verified ORF, Protein possibly involved in assembly of actin patches; interacts with an actin assembly factor Las17p and with the SH3 domains of Type I myosins Myo3p and Myo5p;	1	5	5	5	5	0	4.7	128.29	1157	293970000	293970000	0
561	YJR009C	>YJR009C TDH2 SGDID:S000003769, Chr X from 454596-453598, reverse complement, Verified ORF, Glyceraldehyde-3-phosphate dehydrogenase, isozyme 2, involved in glycolysis and gluconeogenesis; tetramer that catalyzes the reaction of glyceraldehyde-3-phosphate	1	19	1	0	14	11	50.9	35.846	332	323950000	323950000	0
356	YFR033C	>YFR033C QCR6 SGDID:S000001929, Chr VI from 224757-224314, reverse complement, Verified ORF, Subunit 6 of the ubiquinol cytochrome-c reductase complex, which is a component of the mitochondrial inner membrane electron transport chain; highly acidic protei	1	1	1	1	1	0	9.5	17.257	147	111550000	111550000	0
350	YFL039C	>YFL039C ACT1 SGDID:S000001855, Chr VI from 54695-54686,54377-53260, reverse complement, Verified ORF, Actin, structural protein involved in cell polarization, endocytosis, and other cytoskeletal functions	1	15	5	5	8	14	49.1	41.689	375	319390000	101480000	217910000
260	YDR264C	>YDR264C AKR1 SGDID:S000002672, Chr IV from 998319-996025, reverse complement, Verified ORF, Palmitoyl transferase involved in protein palmitoylation; acts as a negative regulator of pheromone response pathway; required for endocytosis of pheromone recept	1	4	4	4	3	0	7.5	85.839	764	217660000	217660000	0
843	YNL323W	>YNL323W LEM3 SGDID:S000005267, Chr XIV from 31943-33187, Verified ORF, Membrane protein of the plasma membrane and ER, involved in translocation of phospholipids and alkylphosphocholine drugs across the plasma membrane	1	6	6	6	4	0	14.3	47.437	414	182420000	182420000	0
140	YBR162C	>YBR162C TOS1 SGDID:S000000366, Chr II from 564565-563198, reverse complement, Uncharacterized ORF, Covalently-bound cell wall protein of unknown function; identified as a cell cycle regulated SBF target gene; deletion mutants are highly resistant to trea	1	3	3	3	2	2	12.5	47.994	455	293805000	197320000	96485000
146	YPL081W;YBR189W	>YPL081W RPS9A SGDID:S000006002, Chr XVI from 404947-404953,405455-406041, Verified ORF, Protein component of the small (40S) ribosomal subunit; nearly identical to Rps9Ap and has similarity to E. coli S4 and rat S9 ribosomal proteins;>YBR189W RPS9B SGDI	2	9	9	9	1	8	34.5	22.443	197	311418000	21438000	289980000
408	YGR034W	>YGR034W RPL26B SGDID:S000003266, Chr VII from 555933-555957,556312-556676, Verified ORF, Protein component of the large (60S) ribosomal subunit, nearly identical to Rpl26Ap and has similarity to E. coli L24 and rat L26 ribosomal proteins; binds to 5.8S r	1	4	4	2	1	4	15.5	14.609	129	290547000	59557000	230990000
847	YNR026C	>YNR026C SEC12 SGDID:S000005309, Chr XIV from 674691-673276, reverse complement, Verified ORF, Guanine nucleotide exchange factor (GEF); glycosylated integral membrane protein of the endoplasmic reticulum, important for the initiation of transport vesicle	1	5	5	5	5	0	9.8	51.607	471	309640000	309640000	0
689	YLR268W	>YLR268W SEC22 SGDID:S000004258, Chr XII from 680202-680846, Verified ORF, R-SNARE protein; assembles into SNARE complex with Bet1p, Bos1p and Sed5p; cycles between the ER and Golgi complex; involved in anterograde and retrograde transport between the ER	1	3	3	3	3	0	24.8	25.057	214	278720000	278720000	0
297	YEL002C	>YEL002C WBP1 SGDID:S000000728, Chr V from 150013-148721, reverse complement, Verified ORF, Beta subunit of the oligosaccharyl transferase (OST) glycoprotein complex; required for N-linked glycosylation of proteins in the endoplasmic reticulum	1	5	5	5	5	0	13.7	49.391	430	306260000	306260000	0
859	YOL057W	>YOL057W YOL057W SGDID:S000005418, Chr XV from 220766-222901, Uncharacterized ORF, Putative metalloprotease	1	7	7	7	7	0	16.2	80.509	711	299130000	299130000	0
614	YKL163W;YJL159W;YKL164C;YJL160C	>YKL163W PIR3 SGDID:S000001646, Chr XI from 144406-145383, Verified ORF, O-glycosylated covalently-bound cell wall protein required for cell wall stability; expression is cell cycle regulated, peaking in M/G1 and also subject to regulation by the cell int	4	3	1	1	3	1	5.2	33.004	325	266290000	266290000	0
670	YLR134W	>YLR134W PDC5 SGDID:S000004124, Chr XII from 410724-412415, Verified ORF, Minor isoform of pyruvate decarboxylase, key enzyme in alcoholic fermentation, decarboxylates pyruvate to acetaldehyde, regulation is glucose- and ethanol-dependent, repressed by th	1	14	8	7	13	4	26.8	61.911	563	305193000	237000000	68193000
760	YMR083W	>YMR083W ADH3 SGDID:S000004688, Chr XIII from 434787-435914, Verified ORF, Mitochondrial alcohol dehydrogenase isozyme III; involved in the shuttling of mitochondrial NADH to the cytosol under anaerobic conditions and ethanol production	1	4	3	3	1	3	7.7	40.369	375	304650000	0	304650000
786	YMR237W	>YMR237W BCH1 SGDID:S000004850, Chr XIII from 743748-745922, Uncharacterized ORF, Protein that colocalizes with clathrin-coated vesicles; involved in transport at the trans-Golgi	1	6	6	6	6	0	14.2	82.048	724	304620000	304620000	0
874	YOL151W	>YOL151W GRE2 SGDID:S000005511, Chr XV from 43693-44721, Verified ORF, NADPH-dependent methylglyoxal reductase (D-lactaldehyde dehydrogenase); stress induced (osmotic, ionic, oxidative, heat shock and heavy metals); regulated by the HOG pathway	1	6	6	6	6	0	24.9	38.169	342	288010000	288010000	0
748	YML130C	>YML130C ERO1 SGDID:S000004599, Chr XIII from 13175-11484, reverse complement, Verified ORF, Glycoprotein required for oxidative protein folding in the endoplasmic reticulum	1	3	3	3	2	0	5	65.032	563	217920000	217920000	0
387	YGL189C;YER131W	>YGL189C RPS26A SGDID:S000003157, Chr VII from 148594-148235, reverse complement, Verified ORF, Protein component of the small (40S) ribosomal subunit; nearly identical to Rps26Bp and has similarity to rat S26 ribosomal protein;>YER131W RPS26B SGDID:S000	2	6	6	6	6	1	37.8	13.505	119	277811000	255470000	22341000
184	YCR088W	>YCR088W ABP1 SGDID:S000000684, Chr III from 265065-266843, Verified ORF, Actin-binding protein of the cortical actin cytoskeleton, important for activation of the Arp2/3 complex that plays a key role actin in cytoskeleton organization	1	4	4	4	4	0	7.1	65.575	592	233190000	233190000	0
266	YDR321W	>YDR321W ASP1 SGDID:S000002729, Chr IV from 1108699-1109844, Verified ORF, Cytosolic L-asparaginase, involved in asparagine catabolism	1	5	5	5	5	0	18.9	41.395	381	281890000	281890000	0
824	YNL142W	>YNL142W MEP2 SGDID:S000005086, Chr XIV from 357455-358954, Verified ORF, Ammonium permease involved in regulation of pseudohyphal growth; belongs to a ubiquitous family of cytoplasmic membrane proteins that transport only ammonium (NH4+); expression is u	1	5	5	5	4	0	15.6	53.4	499	217840000	217840000	0
101	YBL102W	>YBL102W SFT2 SGDID:S000000198, Chr II from 24098-24745, Verified ORF, Non-essential tetra-spanning membrane protein found mostly in the late Golgi, can suppress some sed5 alleles; may be part of the transport machinery, but precise function is unknown; s	1	4	4	4	4	0	22.3	24.274	215	197960000	197960000	0
554	YJL177W	>YJL177W RPL17B SGDID:S000003713, Chr X from 90784-91092,91410-91655, Verified ORF, Protein component of the large (60S) ribosomal subunit, nearly identical to Rpl17Ap and has similarity to E. coli L22 and rat L17 ribosomal proteins	1	4	4	1	1	4	24.5	20.551	184	288741000	14091000	274650000
721	YLR448W;YML073C	>YLR448W RPL6B SGDID:S000004440, Chr XII from 1028850-1028864,1029249-1029764, Verified ORF, Protein component of the large (60S) ribosomal subunit, has similarity to Rpl6Bp and to rat L6 ribosomal protein; binds to 5.8S rRNA;>YML073C RPL6A SGDID:S000004	2	7	7	7	3	3	36.4	19.986	176	214612000	145160000	69452000
780	YMR205C	>YMR205C PFK2 SGDID:S000004818, Chr XIII from 674765-671886, reverse complement, Verified ORF, Beta subunit of heterooctameric phosphofructokinase involved in glycolysis, indispensable for anaerobic growth, activated by fructose-2,6-bisphosphate and AMP,	1	6	6	6	6	0	9	104.62	959	277110000	277110000	0
77	YAL044C	>YAL044C GCV3 SGDID:S000000042, Chr I from 58463-57951, reverse complement, Verified ORF, H subunit of the mitochondrial glycine decarboxylase complex, required for the catabolism of glycine to 5,10-methylene-THF; expression is regulated by levels of leve	1	3	3	3	3	0	14.1	18.795	170	242400000	242400000	0
222	YDL195W	>YDL195W SEC31 SGDID:S000002354, Chr IV from 107209-111030, Verified ORF, Essential phosphoprotein component (p150) of the COPII coat of secretory pathway vesicles, in complex with Sec13p; required for ER-derived transport vesicle formation	1	8	8	8	6	0	9	138.7	1273	214380000	214380000	0
493	YHR203C;YJR145C	>YHR203C RPS4B SGDID:S000001246, Chr VIII from 505530-505517,505247-504476, reverse complement, Verified ORF, Protein component of the small (40S) ribosomal subunit; identical to Rps4Bp and has similarity to rat S4 ribosomal protein;>YJR145C RPS4A SGDID:	2	6	6	6	3	4	24.9	29.41	261	265350000	109120000	156230000
183	YCR067C	>YCR067C SED4 SGDID:S000000663, Chr III from 236318-233121, reverse complement, Verified ORF, Integral endoplasmic reticulum membrane protein, functions as a positive regulator of Sar1p probably through inhibition of GTPase activation by Sec23p; binds Sec	1	7	7	7	7	0	6.9	114.08	1065	280380000	280380000	0
117	YBR053C	>YBR053C YBR053C SGDID:S000000257, Chr II from 340749-339673, reverse complement, Uncharacterized ORF, Hypothetical protein	1	7	7	7	6	0	25.4	40.295	358	265720000	265720000	0
460	YHR026W	>YHR026W PPA1 SGDID:S000001068, Chr VIII from 160837-161478, Verified ORF, Subunit c of the vacuolar ATPase, which functions in acidification of the vacuole; one of three proteolipid subunits of the V0 domain	1	1	1	1	1	0	5.6	22.595	213	176150000	176150000	0
795	YMR298W	>YMR298W LIP1 SGDID:S000004913, Chr XIII from 863818-864270, Verified ORF, Ceramide synthase subunit; single-span ER membrane protein associated with Lag1p and Lac1p and required for ceramide synthase activity, null mutant grows extremely slowly and is de	1	2	2	2	1	0	12.7	17.206	150	196870000	196870000	0
840	YNL301C;YOL120C	>YNL301C RPL18B SGDID:S000005245, Chr XIV from 64562-64451,64018-63570, reverse complement, Verified ORF, Protein component of the large (60S) ribosomal subunit, identical to Rpl18Ap and has similarity to rat L18 ribosomal protein;>YOL120C RPL18A SGDID:S	3	7	7	7	5	3	26.9	20.563	186	250360000	129670000	120690000
805	YNL044W	>YNL044W YIP3 SGDID:S000004989, Chr XIV from 545269-545292,545372-545878, Verified ORF, Protein localized to COPII vesicles, proposed to be involved in ER to Golgi transport; interacts with members of the Rab GTPase family and Yip1p; also interacts with R	1	5	5	5	2	2	29	19.411	176	169854000	151710000	18144000
213	YDL136W;YDL191W	>YDL136W RPL35B SGDID:S000002295, Chr IV from 217600-217602,218008-218367, Verified ORF, Protein component of the large (60S) ribosomal subunit, identical to Rpl35Ap and has similarity to rat L35 ribosomal protein;>YDL191W RPL35A SGDID:S000002350, Chr IV	3	5	5	5	1	4	25.8	13.909	120	274470000	100930000	173540000
620	YKL190W	>YKL190W CNB1 SGDID:S000001673, Chr XI from 82952-83003,83080-83555, Verified ORF, Calcineurin B; the regulatory subunit of calcineurin, a Ca++/calmodulin-regulated protein phosphatase which regulates Crz1p (a stress-response transcription factor), the ot	1	4	4	4	4	0	25.1	19.639	175	199200000	199200000	0
347	YFL018C	>YFL018C LPD1 SGDID:S000001876, Chr VI from 103121-101622, reverse complement, Verified ORF, Dihydrolipoamide dehydrogenase, the lipoamide dehydrogenase component (E3) of the pyruvate dehydrogenase and 2-oxoglutarate dehydrogenase multi-enzyme complexes	1	7	7	7	7	0	21.6	54.009	499	272680000	272680000	0
587	YKL007W	>YKL007W CAP1 SGDID:S000001490, Chr XI from 428945-429751, Verified ORF, Alpha subunit of the capping protein (CP) heterodimer (Cap1p and Cap2p) which binds to the barbed ends of actin filaments preventing further polymerization; localized predominantly t	1	6	6	6	6	0	26.1	30.699	268	272350000	272350000	0
607	YKL141W	>YKL141W SDH3 SGDID:S000001624, Chr XI from 179672-180268, Verified ORF, Cytochrome b subunit of succinate dehydrogenase (Sdh1p, Sdh2p, Sdh3p, Sdh4p), which couples the oxidation of succinate to the transfer of electrons to ubiquinone	1	1	1	1	1	1	5.6	22.068	198	271781000	246560000	25221000
621	YKL192C	>YKL192C ACP1 SGDID:S000001675, Chr XI from 80542-80165, reverse complement, Verified ORF, Mitochondrial matrix acyl carrier protein, involved in biosynthesis of octanoate, which is a precursor to lipoic acid; activated by phosphopantetheinylation catalyz	1	4	4	4	2	0	32	13.943	125	167270000	167270000	0
640	YKR100C	>YKR100C SKG1 SGDID:S000001808, Chr XI from 639606-638539, reverse complement, Uncharacterized ORF, Transmembrane protein of unknown function; localizes on the inner surface of the plasma membrane at the bud and in the daughter cell; affects the cell wall	1	3	3	3	3	0	14.1	39.829	355	194360000	194360000	0
139	YBR159W	>YBR159W YBR159W SGDID:S000000363, Chr II from 558679-559722, Verified ORF, Microsomal beta-keto-reductase; contains oleate response element (ORE) sequence in the promoter region; mutants exhibit reduced VLCFA synthesis, accumulate high levels of dihydros	1	3	3	3	3	0	6.9	38.708	347	253690000	253690000	0
518	YIL133C	>YIL133C RPL16A SGDID:S000001395, Chr IX from 99416-99386,99095-98527, reverse complement, Verified ORF, N-terminally acetylated protein component of the large (60S) ribosomal subunit, binds to 5.8 S rRNA; has similarity to Rpl16Bp, E. coli L13 and rat L1	1	6	6	2	1	5	25.6	22.201	199	266354000	31644000	234710000
766	YMR116C	>YMR116C ASC1 SGDID:S000004722, Chr XIII from 500687-500151,499877-499455, reverse complement, Verified ORF, WD repeat protein (G-beta like protein) involved in translation regulation; required for repression of Gcn4p activity in the absence of amino-acid	1	5	5	5	5	0	18.2	34.805	319	211250000	211250000	0
223	YDL212W	>YDL212W SHR3 SGDID:S000002371, Chr IV from 78427-79059, Verified ORF, Endoplasmic reticulum packaging chaperone, required for incorporation of amino acid permeases into COPII coated vesicles for transport to the cell surface	1	2	2	2	2	0	7.1	23.512	210	227350000	227350000	0
697	YLR301W	>YLR301W YLR301W SGDID:S000004292, Chr XII from 730827-731561, Uncharacterized ORF, Protein of unknown function that interacts with Sec72p	1	4	4	4	3	0	16.4	27.5	244	232300000	232300000	0
414	YGR085C;YPR102C	>YGR085C RPL11B SGDID:S000003317, Chr VII from 648911-648387, reverse complement, Verified ORF, Protein component of the large (60S) ribosomal subunit, nearly identical to Rpl11Ap; involved in ribosomal assembly; depletion causes degradation of proteins a	2	4	4	4	1	3	25.9	19.749	174	231203000	89963000	141240000
488	YHR183W;YGR256W	>YHR183W GND1 SGDID:S000001226, Chr VIII from 470960-472429, Verified ORF, 6-phosphogluconate dehydrogenase (decarboxylating), catalyzes an NADPH regenerating reaction in the pentose phosphate pathway; required for growth on D-glucono-delta-lactone and ad	2	7	7	7	1	6	16.6	53.543	489	258166000	20416000	237750000
816	YNL115C	>YNL115C YNL115C SGDID:S000005059, Chr XIV from 412055-410121, reverse complement, Uncharacterized ORF, Hypothetical protein	1	4	4	4	4	0	9.6	74.038	644	214700000	214700000	0
190	YDL045C	>YDL045C FAD1 SGDID:S000002203, Chr IV from 373605-372685, reverse complement, Verified ORF, Flavin adenine dinucleotide (FAD) synthetase, performs the second step in synthesis of FAD from riboflavin	1	4	4	4	4	0	22.5	35.546	306	254800000	254800000	0
398	YGL234W	>YGL234W ADE5,7 SGDID:S000003203, Chr VII from 56482-58890, Verified ORF, Bifunctional enzyme of the de novo purine nucleotide biosynthetic pathway, contains aminoimidazole ribotide synthetase and glycinamide ribotide synthetase activities	1	6	6	6	6	0	12.6	86.067	802	240470000	240470000	0
712	YLR378C	>YLR378C SEC61 SGDID:S000004370, Chr XII from 877177-875735, reverse complement, Verified ORF, Essential subunit of Sec61 complex (Sec61p, Sbh1p, and Sss1p); forms a channel for SRP-dependent protein import and retrograde transport of misfolded proteins o	1	8	8	8	7	0	15.4	52.936	480	245320000	245320000	0
792	YMR272C	>YMR272C SCS7 SGDID:S000004885, Chr XIII from 810776-809622, reverse complement, Verified ORF, Sphingolipid alpha-hydroxylase, functions in the alpha-hydroxylation of sphingolipid-associated very long chain fatty acids, has both cytochrome b5-like and hyd	1	3	3	3	3	0	8.3	44.881	384	217370000	217370000	0
672	YLR172C	>YLR172C DPH5 SGDID:S000004162, Chr XII from 502164-501262, reverse complement, Verified ORF, Methyltransferase required for synthesis of diphthamide, which is a modified histidine residue of translation elongation factor 2 (Eft1p or Eft2p); not essential	1	5	5	5	5	0	24.3	33.847	300	240200000	240200000	0
85	YBL003C;YDR225W	>YBL003C HTA2 SGDID:S000000099, Chr II from 235795-235397, reverse complement, Verified ORF, One of two nearly identical (see also HTA1) histone H2A subtypes; core histone required for chromatin assembly and chromosome function; DNA damage-dependent phosp	2	5	5	4	1	4	40.2	13.989	132	245178000	21208000	223970000
256	YDR236C	>YDR236C FMN1 SGDID:S000002644, Chr IV from 935888-935232, reverse complement, Verified ORF, Riboflavin kinase, phosphorylates riboflavin to form riboflavin monophosphate (FMN), which is a necessary cofactor for many enzymes; localizes to microsomes and t	1	4	4	4	3	0	24.3	24.537	218	196340000	196340000	0
129	YBR092C;YAR071W;YBR093C;YHR215W	>YBR092C PHO3 SGDID:S000000296, Chr II from 429095-427692, reverse complement, Verified ORF, Constitutively expressed acid phosphatase similar to Pho5p; brought to the cell surface by transport vesicles; hydrolyzes thiamin phosphates in the periplasmic sp	4	4	4	4	3	0	11.6	52.776	467	173540000	173540000	0
298	YEL011W	>YEL011W GLC3 SGDID:S000000737, Chr V from 133120-135234, Verified ORF, Glycogen branching enzyme, involved in glycogen accumulation; green fluorescent protein (GFP)-fusion protein localizes to the cytoplasm in a punctate pattern	1	6	6	6	6	0	9.4	81.115	704	221110000	221110000	0
393	YGL206C	>YGL206C CHC1 SGDID:S000003174, Chr VII from 107508-102547, reverse complement, Verified ORF, Clathrin heavy chain, subunit of the major coat protein involved in intracellular protein transport and endocytosis; two heavy chains form the clathrin triskelio	2	6	6	6	5	0	6.5	187.23	1653	193770000	193770000	0
882	YOR051C	>YOR051C YOR051C SGDID:S000005577, Chr XV from 426086-424848, reverse complement, Uncharacterized ORF, Nuclear protein that inhibits replication of Brome mosaic virus in S. cerevisiae, which is a model system for studying replication of positive-strand RN	1	5	5	5	5	0	14.8	47.351	412	187420000	187420000	0
495	YHR208W	>YHR208W BAT1 SGDID:S000001251, Chr VIII from 517532-518713, Verified ORF, Mitochondrial branched-chain amino acid aminotransferase, homolog of murine ECA39; highly expressed during logarithmic phase and repressed during stationary phase	1	5	5	4	5	0	16	43.596	393	216770000	216770000	0
432	YGR187C	>YGR187C HGH1 SGDID:S000003419, Chr VII from 871421-870237, reverse complement, Verified ORF, Protein of unknown function with similarity to human HMG1 and HMG2; localizes to the cytoplasm	1	5	5	5	2	1	15	44.951	394	127387600	123560000	3827600
630	YKR007W	>YKR007W MEH1 SGDID:S000001715, Chr XI from 451077-451631, Verified ORF, Component of the EGO complex, which is involved in the regulation of microautophagy; localizes to the vacuolar membrane, loss results in a defect in vacuolar acidification	1	3	3	3	2	1	29.3	20.242	184	214757000	185300000	29457000
163	YCL040W	>YCL040W GLK1 SGDID:S000000545, Chr III from 50838-52340, Verified ORF, Glucokinase, catalyzes the phosphorylation of glucose at C6 in the first irreversible step of glucose metabolism; one of three glucose phosphorylating enzymes; expression regulated by	1	6	6	6	5	0	14.2	55.377	500	214100000	214100000	0
830	YNL194C	>YNL194C YNL194C SGDID:S000005138, Chr XIV from 273616-272711, reverse complement, Verified ORF, Integral membrane protein localized to eisosomes, large immobile protein structures at the cell cortex associated with endocytosis; sporulation and plasma mem	1	2	2	2	2	0	5	34.081	301	218880000	218880000	0
711	YLR372W	>YLR372W SUR4 SGDID:S000004364, Chr XII from 867353-868390, Verified ORF, Elongase, involved in fatty acid and sphingolipid biosynthesis; synthesizes very long chain 20-26-carbon fatty acids from C18-CoA primers; involved in regulation of sphingolipid bio	1	3	3	3	3	0	13.9	39.465	345	225440000	225440000	0
326	YER044C	>YER044C ERG28 SGDID:S000000846, Chr V from 238015-237569, reverse complement, Verified ORF, Endoplasmic reticulum membrane protein, may facilitate protein-protein interactions between the Erg26p dehydrogenase and the Erg27p 3-ketoreductase and/or tether	1	4	4	4	3	1	27.7	17.135	148	211173800	203850000	7323800
968	YPR114W	>YPR114W YPR114W SGDID:S000006318, Chr XVI from 753299-754246, Uncharacterized ORF, Hypothetical protein	1	3	3	3	3	0	11.4	36.75	315	224650000	224650000	0
678	YLR197W	>YLR197W SIK1 SGDID:S000004187, Chr XII from 546099-547613, Verified ORF, Essential evolutionarily-conserved nucleolar protein component of the box C/D snoRNP complexes that direct 2-O-methylation of pre-rRNA during its maturation; overexpression causes	1	3	3	3	3	1	7.5	56.863	504	194101000	175370000	18731000
631	YKR013W	>YKR013W PRY2 SGDID:S000001721, Chr XI from 463602-464591, Verified ORF, Protein of unknown function, has similarity to Pry1p and Pry3p and to the plant PR-1 class of pathogen related proteins	1	1	1	1	1	0	5.2	33.779	329	220820000	220820000	0
862	YOL077W-A	>YOL077W-A ATP19 SGDID:S000007339, Chr XV from 185438-185644, Verified ORF, Subunit k of the mitochondrial F1F0 ATP synthase, which is a large enzyme complex required for ATP synthesis; associated only with the dimeric form of ATP synthase	1	3	3	3	3	0	60.3	7.5337	68	219000000	219000000	0
548	YJL151C	>YJL151C SNA3 SGDID:S000003687, Chr X from 136692-136291, reverse complement, Verified ORF, Integral membrane protein localized to vacuolar intralumenal vesicles, computational analysis of large-scale protein-protein interaction data suggests a possible r	1	3	3	3	3	1	11.3	15.199	133	188213000	173390000	14823000
340	YER123W	>YER123W YCK3 SGDID:S000000925, Chr V from 404809-406383, Verified ORF, Palmitoylated, vacuolar membrane-localized casein kinase I isoform; negatively regulates vacuole fusion during hypertonic stress via phosphorylation of the HOPS complex subunit, Vps41	1	1	1	1	1	0	1.5	60.26	524	146660000	146660000	0
851	YOL009C	>YOL009C MDM12 SGDID:S000005369, Chr XV from 310140-309325, reverse complement, Verified ORF, Mitochondrial outer membrane protein, required for transmission of mitochondria to daughter cells; exists in a complex with Mmm1p and Mdm10p	1	5	5	5	4	0	25.5	30.728	271	167360000	167360000	0
761	YMR096W;YFL059W;YNL333W	>YMR096W SNZ1 SGDID:S000004702, Chr XIII from 458407-459300, Verified ORF, Protein involved in vitamin B6 biosynthesis; member of a stationary phase-induced gene family; coregulated with SNO1; interacts with Sno1p and with Yhr198p, perhaps as a multiprote	3	4	4	4	3	3	12.8	31.817	297	216251000	95981000	120270000
958	YPR016C	>YPR016C TIF6 SGDID:S000006220, Chr XVI from 593066-592329, reverse complement, Verified ORF, Constituent of 66S pre-ribosomal particles, has similarity to human translation initiation factor 6 (eIF6); may be involved in the biogenesis and or stability of	1	4	4	4	3	1	18.8	26.457	245	206952000	154660000	52292000
931	YPL094C	>YPL094C SEC62 SGDID:S000006015, Chr XVI from 370660-369836, reverse complement, Verified ORF, Essential subunit of Sec63 complex (Sec63p, Sec62p, Sec66p and Sec72p); with Sec61 complex, Kar2p/BiP and Lhs1p forms a channel competent for SRP-dependent and	1	5	5	5	5	0	16.1	31.346	274	215310000	215310000	0
598	YKL080W	>YKL080W VMA5 SGDID:S000001563, Chr XI from 284674-285852, Verified ORF, Subunit C of the eight-subunit V1 peripheral membrane domain of vacuolar H+-ATPase (V-ATPase), an electrogenic proton pump found throughout the endomembrane system; required for the	1	4	4	4	4	0	19.4	44.188	392	177970000	177970000	0
82	YAR028W	>YAR028W YAR028W SGDID:S000000076, Chr I from 184886-185590, Uncharacterized ORF, Putative integral membrane protein, member of DUP240 gene family	1	2	2	2	2	0	9.8	26.458	234	144130000	144130000	0
883	YOR063W	>YOR063W RPL3 SGDID:S000005589, Chr XV from 444688-445851, Verified ORF, Protein component of the large (60S) ribosomal subunit, has similarity to E. coli L3 and rat L3 ribosomal proteins; involved in the replication and maintenance of killer double stran	1	6	6	6	3	3	17.6	43.757	387	211037000	133380000	77657000
568	YJR051W	>YJR051W OSM1 SGDID:S000003812, Chr X from 529776-531281, Verified ORF, Fumarate reductase, catalyzes the reduction of fumarate to succinate, required for the reoxidation of intracellular NADH under anaerobic conditions; mutations cause osmotic sensitivit	1	5	5	5	5	0	10.6	55.064	501	172240000	172240000	0
405	YGR019W	>YGR019W UGA1 SGDID:S000003251, Chr VII from 525233-526648, Verified ORF, Gamma-aminobutyrate (GABA) transaminase (4-aminobutyrate aminotransferase) involved in the 4-aminobutyrate and glutamate degradation pathways; required for normal oxidative stress t	1	5	5	5	5	0	17.6	52.946	471	208600000	208600000	0
284	YDR471W;YHR010W	>YDR471W RPL27B SGDID:S000002879, Chr IV from 1401762-1401792,1402177-1402556, Verified ORF, Protein component of the large (60S) ribosomal subunit, nearly identical to Rpl27Ap and has similarity to rat L27 ribosomal protein;>YHR010W RPL27A SGDID:S000001	2	5	5	5	4	1	36.8	15.505	136	195585000	166930000	28655000
560	YJR002W	>YJR002W MPP10 SGDID:S000003762, Chr X from 438780-440561, Verified ORF, Component of the SSU processome, which is required for pre-18S rRNA processing, interacts with and controls the stability of Imp3p and Imp4p, essential for viability; similar to huma	1	2	2	2	2	0	4.4	66.952	593	176770000	176770000	0
305	YEL034W;YJR047C	>YEL034W HYP2 SGDID:S000000760, Chr V from 85676-86149, Verified ORF, Translation initiation factor eIF-5A, promotes formation of the first peptide bond; similar to and functionally redundant with Anb1p; undergoes an essential hypusination modification; e	2	4	4	4	3	2	33.1	17.114	157	203170000	70020000	133150000
416	YGR105W	>YGR105W VMA21 SGDID:S000003337, Chr VII from 698603-698836, Verified ORF, Integral membrane protein that is required for vacuolar H+-ATPase (V-ATPase) function, although not an actual component of the V-ATPase complex; functions in the assembly of the V-	1	1	1	1	1	1	7.8	8.4349	77	147459000	128190000	19269000
228	YDL237W	>YDL237W YDL237W SGDID:S000002396, Chr IV from 30657-31829, Uncharacterized ORF, Hypothetical protein	1	3	3	3	3	0	8.2	44.383	390	195320000	195320000	0
739	YML078W	>YML078W CPR3 SGDID:S000004543, Chr XIII from 111002-111550, Verified ORF, Mitochondrial peptidyl-prolyl cis-trans isomerase (cyclophilin), catalyzes the cis-trans isomerization of peptide bonds N-terminal to proline residues; involved in protein refoldin	1	4	3	3	3	1	18.7	19.919	182	180320000	180320000	0
557	YJL190C;YLR367W	>YJL190C RPS22A SGDID:S000003726, Chr X from 75301-74909, reverse complement, Verified ORF, Protein component of the small (40S) ribosomal subunit; nearly identical to Rps22Bp and has similarity to E. coli S8 and rat S15a ribosomal proteins;>YLR367W RPS2	2	4	4	4	0	4	29.2	14.626	130	201230000	0	201230000
452	YHL015W	>YHL015W RPS20 SGDID:S000001007, Chr VIII from 75409-75774, Verified ORF, Protein component of the small (40S) ribosomal subunit; overproduction suppresses mutations affecting RNA polymerase III-dependent transcription; has similarity to E. coli S10 and r	1	5	5	5	3	2	34.7	13.907	121	174389000	138760000	35629000
133	YBR111C	>YBR111C YSA1 SGDID:S000000315, Chr II from 461867-461172, reverse complement, Verified ORF, Nudix hydrolase family member with ADP-ribose pyrophosphatase activity	1	3	3	3	3	0	14.7	26.087	231	199540000	199540000	0
977	YPR160W	>YPR160W GPH1 SGDID:S000006364, Chr XVI from 861302-864010, Verified ORF, Non-essential glycogen phosphorylase required for the mobilization of glycogen, activity is regulated by cyclic AMP-mediated phosphorylation, expression is regulated by stress-respo	1	6	6	6	4	0	7	103.27	902	158180000	158180000	0
801	YNL014W	>YNL014W HEF3 SGDID:S000004959, Chr XIV from 606320-609454, Verified ORF, Translational elongation factor EF-3; paralog of YEF3 and member of the ABC superfamily; stimulates EF-1 alpha-dependent binding of aminoacyl-tRNA by the ribosome; normally expresse	1	6	3	3	1	5	6.2	115.87	1044	196890000	0	196890000
319	YER019C-A	>YER019C-A SBH2 SGDID:S000002127, Chr V from 194538-194272, reverse complement, Verified ORF, Ssh1p-Sss1p-Sbh2p complex component, involved in protein translocation into the endoplasmic reticulum; homologous to Sbh1p	1	2	2	2	1	0	22.7	9.606	88	157080000	157080000	0
477	YHR113W	>YHR113W YHR113W SGDID:S000001155, Chr VIII from 336340-337812, Verified ORF, Cytoplasmic aspartyl aminopeptidase; cleaves unblocked N-terminal acidic amino acid residues from peptide substrates; forms a 12 subunit homo-oligomeric complex; inhibited by ED	1	2	2	2	2	0	4.3	54.173	490	162320000	162320000	0
800	YNL010W	>YNL010W YNL010W SGDID:S000004955, Chr XIV from 613636-614361, Uncharacterized ORF, Hypothetical protein	1	4	4	4	4	0	21.6	27.48	241	195210000	195210000	0
829	YNL178W	>YNL178W RPS3 SGDID:S000005122, Chr XIV from 302682-303404, Verified ORF, Protein component of the small (40S) ribosomal subunit, has apurinic/apyrimidinic (AP) endonuclease activity; essential for viability; has similarity to E. coli S3 and rat S3 riboso	1	5	5	5	1	4	18.3	26.502	240	154589500	9879500	144710000
446	YGR260W	>YGR260W TNA1 SGDID:S000003492, Chr VII from 1012491-1014095, Verified ORF, High affinity nicotinic acid plasma membrane permease, responsible for uptake of low levels of nicotinic acid; expression of the gene increases in the absence of extracellular nic	1	2	2	2	2	1	4.3	60.134	534	193373000	165740000	27633000
487	YHR179W	>YHR179W OYE2 SGDID:S000001222, Chr VIII from 462502-463704, Verified ORF, Widely conserved NADPH oxidoreductase containing flavin mononucleotide (FMN), homologous to Oye3p with slight differences in ligand binding and catalytic properties; may be involve	2	6	6	6	6	0	19.2	45.01	400	192420000	192420000	0
154	YBR230C	>YBR230C YBR230C SGDID:S000000434, Chr II from 680045-680035,679937-679544, reverse complement, Uncharacterized ORF, Putative protein of unknown function; localizes to the mitochondrion; YBR230C is not an essential gene	1	1	1	1	1	1	19.4	14.609	134	166281000	150530000	15751000
534	YJL012C	>YJL012C VTC4 SGDID:S000003549, Chr X from 413315-411150, reverse complement, Verified ORF, Vacuolar membrane protein involved in vacuolar polyphosphate accumulation; functions as a regulator of vacuolar H+-ATPase activity and vacuolar transporter chapero	1	6	6	6	6	0	9.7	83.154	721	166620000	166620000	0
772	YMR149W	>YMR149W SWP1 SGDID:S000004757, Chr XIII from 560995-561855, Verified ORF, Delta subunit of the oligosaccharyl transferase glycoprotein complex, which is required for N-linked glycosylation of proteins in the endoplasmic reticulum	1	2	2	2	2	0	8.4	31.653	286	159250000	159250000	0
871	YOL140W	>YOL140W ARG8 SGDID:S000005500, Chr XV from 58759-60030, Verified ORF, Acetylornithine aminotransferase, catalyzes the fourth step in the biosynthesis of the arginine precursor ornithine	1	5	5	5	5	0	16.8	46.681	423	164920000	164920000	0
397	YGL231C	>YGL231C YGL231C SGDID:S000003200, Chr VII from 63620-63048, reverse complement, Uncharacterized ORF, Putative protein of unknown function; green fluorescent protein (GFP)-fusion protein localizes to the endoplasmic reticulum	1	4	4	4	4	0	20.5	21.46	190	187560000	187560000	0
541	YJL111W	>YJL111W CCT7 SGDID:S000003647, Chr X from 207795-209447, Verified ORF, Subunit of the cytosolic chaperonin Cct ring complex, related to Tcp1p, required for the assembly of actin and tubulins in vivo	1	6	6	6	5	1	13.6	59.735	550	122731500	119110000	3621500
506	YIL065C	>YIL065C FIS1 SGDID:S000001327, Chr IX from 241772-241305, reverse complement, Verified ORF, Mitochondrial outer membrane protein involved in membrane fission, required for localization of Dnm1p and Mdv1p during mitochondrial division	1	2	2	2	2	0	20	17.733	155	156270000	156270000	0
542	YJL115W	>YJL115W ASF1 SGDID:S000003651, Chr X from 196207-197046, Verified ORF, Nucleosome assembly factor, involved in chromatin assembly after DNA replication, anti-silencing protein that causes derepression of silent loci when overexpressed	1	3	3	3	3	1	10.8	31.603	279	166300000	140090000	26210000
207	YDL124W	>YDL124W YDL124W SGDID:S000002282, Chr IV from 240259-241197, Verified ORF, NADPH-dependent alpha-keto amide reductase; reduces aromatic alpha-keto amides, aliphatic alpha-keto esters, and aromatic alpha-keto esters	1	5	5	5	5	0	22.8	35.56	312	173160000	173160000	0
625	YKL207W	>YKL207W YKL207W SGDID:S000001690, Chr XI from 48195-48956, Uncharacterized ORF, Hypothetical protein	1	3	3	3	2	0	15	28.352	253	175510000	175510000	0
653	YLR029C;YMR121C	>YLR029C RPL15A SGDID:S000004019, Chr XII from 202591-201977, reverse complement, Verified ORF, Protein component of the large (60S) ribosomal subunit, nearly identical to Rpl15Bp and has similarity to rat L15 ribosomal protein; binds to 5.8 S rRNA;>YMR1	2	5	5	5	3	2	23	24.422	204	168175000	90633000	77542000
180	YCR031C;YJL191W	>YCR031C RPS14A SGDID:S000000627, Chr III from 178216-178210,177902-177496, reverse complement, Verified ORF, Ribosomal protein 59 of the small subunit, required for ribosome assembly and 20S pre-rRNA processing; mutations confer cryptopleurine resistance	2	5	5	5	3	2	32.8	14.536	137	180491000	118040000	62451000
945	YPL225W	>YPL225W YPL225W SGDID:S000006146, Chr XVI from 126006-126446, Uncharacterized ORF, Hypothetical protein	1	3	3	3	3	0	17.8	17.445	146	159270000	159270000	0
707	YLR355C	>YLR355C ILV5 SGDID:S000004347, Chr XII from 839252-838065, reverse complement, Verified ORF, Acetohydroxyacid reductoisomerase, mitochondrial protein involved in branched-chain amino acid biosynthesis, also required for maintenance of wild-type mitochond	1	3	3	3	2	2	8.4	44.368	395	177180000	27530000	149650000
454	YHR005C	>YHR005C GPA1 SGDID:S000001047, Chr VIII from 114912-113494, reverse complement, Verified ORF, GTP-binding alpha subunit of the heterotrimeric G protein that couples to pheromone receptors; negatively regulates the mating pathway by sequestering G(beta)ga	1	3	3	3	3	0	7.6	54.075	472	160500000	160500000	0
364	YGL022W	>YGL022W STT3 SGDID:S000002990, Chr VII from 452409-454565, Verified ORF, Subunit of the oligosaccharyltransferase complex of the ER lumen, which catalyzes asparagine-linked glycosylation of newly synthesized proteins; forms a subcomplex with Ost3p and Os	2	4	4	4	4	0	7	81.528	718	175380000	175380000	0
365	YGL026C	>YGL026C TRP5 SGDID:S000002994, Chr VII from 448540-446417, reverse complement, Verified ORF, Tryptophan synthase involved in tryptophan biosynthesis, regulated by the general control system of amino acid biosynthesis	1	7	7	7	5	1	12.3	76.625	707	169446000	156510000	12936000
418	YGR118W;YPR132W	>YGR118W RPS23A SGDID:S000003350, Chr VII from 726978-727042,727363-727735, Verified ORF, Ribosomal protein 28 (rp28) of the small (40S) ribosomal subunit, required for translational accuracy; nearly identical to Rps23Bp and similar to E. coli S12 and rat	2	3	3	3	0	3	20.7	16.038	145	173960000	0	173960000
699	YLR304C	>YLR304C ACO1 SGDID:S000004295, Chr XII from 737550-735214, reverse complement, Verified ORF, Aconitase, required for the tricarboxylic acid (TCA) cycle and also independently required for mitochondrial genome maintenance; component of the mitochondrial n	1	6	6	6	0	6	7.2	85.367	778	173570000	0	173570000
567	YJR048W	>YJR048W CYC1 SGDID:S000003809, Chr X from 526250-526579, Verified ORF, Cytochrome c, isoform 1; electron carrier of the mitochondrial intermembrane space that transfers electrons from ubiquinone-cytochrome c oxidoreductase to cytochrome c oxidase during	2	3	3	3	0	3	13.8	12.182	109	172050000	0	172050000
280	YDR439W	>YDR439W LRS4 SGDID:S000002847, Chr IV from 1339668-1340711, Verified ORF, Protein involved in rDNA silencing; positively charged coiled-coil protein with limited similarity to myosin	1	1	1	1	0	1	2.3	39.354	347	171970000	0	171970000
384	YGL157W	>YGL157W YGL157W SGDID:S000003125, Chr VII from 209011-210054, Verified ORF, Oxidoreductase, catalyzes NADPH-dependent reduction of the bicyclic diketone bicyclo[2.2.2]octane-2,6-dione (BCO2,6D) to the chiral ketoalcohol (1R,4S,6S)-6-hydroxybicyclo[2.2.2]	3	5	5	5	5	0	16.7	38.083	347	171920000	171920000	0
309	YEL047C	>YEL047C YEL047C SGDID:S000000773, Chr V from 66797-65385, reverse complement, Uncharacterized ORF, Fumurate ReDuctase Soluble	1	3	3	3	3	0	10.2	50.843	470	171790000	171790000	0
753	YMR027W	>YMR027W YMR027W SGDID:S000004629, Chr XIII from 325876-327288, Uncharacterized ORF, High level expression reduced Ty3 Transposition	1	7	7	7	7	0	19.4	54.128	470	169660000	169660000	0
381	YGL139W	>YGL139W YGL139W SGDID:S000003107, Chr VII from 245721-248129, Uncharacterized ORF, Putative protein of unknown function; localized to the mitochondrion	1	3	3	3	2	1	5	90.76	802	95562000	56688000	38874000
509	YIL088C	>YIL088C AVT7 SGDID:S000001350, Chr IX from 199400-197928, reverse complement, Verified ORF, Putative transporter, member of a family of seven S. cerevisiae genes (AVT1-7) related to vesicular GABA-glycine transporters	1	3	3	3	2	0	6.7	53.736	490	119740000	119740000	0
570	YJR070C	>YJR070C LIA1 SGDID:S000003831, Chr X from 570513-569536, reverse complement, Verified ORF, Deoxyhypusine hydroxylase, a HEAT-repeat containing metalloenzyme that catalyses hypusine formation; binds to and is required for the modification of Hyp2p (eIF5A)	1	4	4	4	3	1	16.6	36.164	325	139203400	131210000	7993400
80	YHR214C-B;YBR012W-B;YPR158W-B;YDR098C-B;YDR210C-D;YDR316W-B;YDR365W-B;YER138C;YER160C;YGR027W-B;YGR038C-B;YGR161C-D;YJR027W;YJR029W;YLR157C-B;YLR227W-B;YML039W;YML045W;YMR050C;YOL103W-B;YOR142W-B;YPL257W-B;YPR137C-B;YPR158C-D;YNL054W-B;YDR261C-D;YHR214C-C;YAR010C;YBR012W-A;YDR098C-A;YDR210C-C;YDR261C-C;YDR316W-A;YDR365W-A;YER137C-A;YER159C-A;YGR027W-A;YGR038C-A;YGR161C-C;YJR026W;YJR028W;YLR157C-A…	>YHR214C-B YHR214C-B SGDID:S000003534, Chr VIII from 549346-547931,547929-543964, reverse complement, transposable_element_gene, TyB Gag-Pol protein; proteolytically processed to make the Gag, RT, PR, and IN proteins that are required for retrotranspositi	56	2	2	2	2	0	1.5	202.81	1793	165770000	165770000	0
425	YGR143W	>YGR143W SKN1 SGDID:S000003375, Chr VII from 775198-777513, Verified ORF, Protein involved in sphingolipid biosynthesis; type II membrane protein with similarity to Kre6p	1	2	1	1	2	0	3.8	86.24	771	115940000	115940000	0
730	YML030W	>YML030W YML030W SGDID:S000004492, Chr XIII from 216435-216914, Uncharacterized ORF, Putative protein of unknown function; green fluorescent protein (GFP)-fusion protein localizes to mitochondria; YML030W is not an essential gene	1	3	3	3	3	0	13.2	18.477	159	138740000	138740000	0
783	YMR230W;YOR293W	>YMR230W RPS10B SGDID:S000004843, Chr XIII from 732413-732464,732875-733140, Verified ORF, Protein component of the small (40S) ribosomal subunit; nearly identical to Rps10Ap and has similarity to rat ribosomal protein S10;>YOR293W RPS10A SGDID:S00000581	2	5	5	5	3	1	39	12.738	105	143155000	60555000	82600000
823	YNL138W	>YNL138W SRV2 SGDID:S000005082, Chr XIV from 366743-368323, Verified ORF, CAP (cyclase-associated protein) subunit of adenylyl cyclase complex; N-terminus binds adenylyl cyclase and facilitates activation by RAS; C-terminus binds ADP-actin monomers, facil	1	4	4	4	4	0	8.9	57.521	526	139120000	139120000	0
443	YGR248W	>YGR248W SOL4 SGDID:S000003480, Chr VII from 985977-986744, Verified ORF, 6-phosphogluconolactonase with similarity to Sol3p	1	2	2	2	2	0	10.2	28.447	255	149480000	149480000	0
55	REV__YDL058W;REV__YPL110C;YNL100W	>YDL058W USO1 SGDID:S000002216, Chr IV from 345665-351037, Verified ORF, Essential protein involved in intracellular protein transport, coiled-coil protein necessary for transport from ER to Golgi; required for assembly of the ER-to-Golgi SNARE complex;>	3	2	2	2	1	0	0.8	206.45	1790	11972000	11972000	0
420	YGR124W	>YGR124W ASN2 SGDID:S000003356, Chr VII from 739949-741667, Verified ORF, Asparagine synthetase, isozyme of Asn1p; catalyzes the synthesis of L-asparagine from L-aspartate in the asparagine biosynthetic pathway	1	11	5	5	11	0	18.4	64.592	572	157970000	157970000	0
556	YJL186W	>YJL186W MNN5 SGDID:S000003722, Chr X from 80153-81913, Verified ORF, Alpha-1,2-mannosyltransferase, responsible for addition of the second alpha-1,2-linked mannose of the branches on the mannan backbone of oligosaccharides, localizes to an early Golgi co	1	4	4	4	3	0	7.7	67.252	586	130800000	130800000	0
94	YBL057C	>YBL057C PTH2 SGDID:S000000153, Chr II from 113447-112803, reverse complement, Verified ORF, One of two (see also PTH1) mitochondrially-localized peptidyl-tRNA hydrolases; dispensable for cell growth	1	3	3	3	3	0	16.8	23.128	214	155760000	155760000	0
527	YIL169C;YOL155C	>YIL169C YIL169C SGDID:S000001431, Chr IX from 26106-23119, reverse complement, Uncharacterized ORF, Putative protein of unknown function; serine/threonine rich and highly similar to YOL155C, a putative glucan alpha-1,4-glucosidase; transcript is induced	2	1	1	1	1	0	0.8	99.735	995	124220000	124220000	0
920	YPL045W;YOR058C	>YPL045W VPS16 SGDID:S000005966, Chr XVI from 467257-469653, Verified ORF, Subunit of the homotypic vacuole fusion and vacuole protein sorting (HOPS) complex; part of the Class C Vps complex essential for membrane docking and fusion at both the Golgi-to-e	2	2	2	2	1	1	2.4	92.74	798	153507000	53519000	99988000
738	YML072C	>YML072C TCB3 SGDID:S000004537, Chr XIII from 129367-124730, reverse complement, Verified ORF, Contains three calcium and lipid binding domains; localized to the bud; green fluorescent protein (GFP)-fusion protein localizes to the cell periphery; mRNA is	1	5	5	5	5	0	5.4	171.07	1545	150540000	150540000	0
758	YMR071C	>YMR071C TVP18 SGDID:S000004675, Chr XIII from 411264-410761, reverse complement, Uncharacterized ORF, Integral membrane protein localized to late Golgi vesicles along with the v-SNARE Tlg2p	1	2	2	2	1	2	15	18.693	167	138786000	53299000	85487000
662	YLR078C	>YLR078C BOS1 SGDID:S000004068, Chr XII from 286560-286558,286468-285737, reverse complement, Verified ORF, v-SNARE (vesicle specific SNAP receptor), localized to the endoplasmic reticulum membrane and necessary for vesicular transport from the ER to the	1	3	3	3	2	0	14.3	27.5	244	119470000	119470000	0
161	YCL035C	>YCL035C GRX1 SGDID:S000000540, Chr III from 61173-6084	1	2	2	2	2	0	23.6	12.38	110	148190000	148190000	0
142	YBR171W	>YBR171W SEC66 SGDID:S000000375, Chr II from 578359-578979	1	1	1	1	1	0	10.2	24.231	206	84836000	84836000	0
845	YNR019W	>YNR019W ARE2 SGDID:S000005302, Chr XIV from 665341-667269	1	4	4	4	4	1	5.5	74.022	642	146836000	136300000	10536000
547	YJL138C;YKR059W	>YJL138C TIF2 SGDID:S000003674, Chr X from 154610-153423, reverse complement, Verified ORF, Translation initiation factor eIF4A, identical to Tif1p; DEA(D/H)-box RNA helicase that couples ATPase activity to RNA binding and unwinding; forms a dumbbell stru	2	3	3	3	2	2	8.6	44.697	395	146704000	45804000	100900000
646	YLL041C	>YLL041C SDH2 SGDID:S000003964, Chr XII from 53930-53130, reverse complement, Verified ORF, Iron-sulfur protein subunit of succinate dehydrogenase (Sdh1p, Sdh2p, Sdh3p, Sdh4p), which couples the oxidation of succinate to the transfer of electrons to ubiqu	1	4	4	4	3	2	12.4	30.231	266	146515000	125080000	21435000
484	YHR163W	>YHR163W SOL3 SGDID:S000001206, Chr VIII from 423726-424475, Verified ORF, 6-phosphogluconolactonase, catalyzes the second step of the pentose phosphate pathway; weak multicopy suppressor of los1-1 mutation; homologous to Sol2p and Sol1p	1	5	5	5	5	0	24.9	27.784	249	146460000	146460000	0
790	YMR256C	>YMR256C COX7 SGDID:S000004869, Chr XIII from 779126-778944, reverse complement, Verified ORF, Subunit VII of cytochrome c oxidase, which is the terminal member of the mitochondrial inner membrane electron transport chain	1	2	2	2	1	2	21.7	6.9323	60	103226000	49245000	53981000
642	YLL015W	>YLL015W BPT1 SGDID:S000003938, Chr XII from 116431-121110, Verified ORF, ABC type transmembrane transporter of MRP/CFTR family, found in vacuolar membrane, involved in the transport of unconjugated bilirubin and in heavy metal detoxification via glutathi	1	2	1	1	2	0	1	176.87	1559	124410000	124410000	0
951	YPL239W	>YPL239W YAR1 SGDID:S000006160, Chr XVI from 99484-100086, Verified ORF, Cytoplasmic ankyrin-repeat containing protein of unknown function, proposed to link the processes of 40S ribosomal subunit biogenesis and adaptation to osmotic and oxidative stress;	1	3	3	3	3	0	12.5	22.355	200	122600000	122600000	0
741	YML081C-A	>YML081C-A ATP18 SGDID:S000007247, Chr XIII from 104162-103983, reverse complement, Verified ORF, Subunit of the mitochondrial F1F0 ATP synthase, which is a large enzyme complex required for ATP synthesis; termed subunit I or subunit j; does not correspon	1	2	2	2	2	0	32.2	6.6877	59	141460000	141460000	0
374	YGL084C	>YGL084C GUP1 SGDID:S000003052, Chr VII from 352301-350619, reverse complement, Verified ORF, Plasma membrane protein with a possible role in proton symport of glycerol; member of the MBOAT family of putative membrane-bound O-acyltransferases	1	1	1	1	1	1	3.2	65.339	560	139870700	138100000	1770700
330	YER062C	>YER062C HOR2 SGDID:S000000864, Chr V from 280680-279928, reverse complement, Verified ORF, One of two redundant DL-glycerol-3-phosphatases (RHR2/GPP1 encodes the other) involved in glycerol biosynthesis; induced in response to hyperosmotic stress and oxi	1	10	3	3	9	1	35.2	27.813	250	125370000	125370000	0
373	YGL082W	>YGL082W YGL082W SGDID:S000003050, Chr VII from 355830-356975, Uncharacterized ORF, Hypothetical protein	1	4	4	4	3	0	8.9	43.321	381	106970000	106970000	0
469	YHR060W	>YHR060W VMA22 SGDID:S000001102, Chr VIII from 220727-221272, Verified ORF, Integral membrane protein that is required for vacuolar H+-ATPase (V-ATPase) function, although not an actual component of the V-ATPase complex; functions in the assembly of the V	1	3	3	3	3	0	17.7	21.077	181	138500000	138500000	0
839	YNL287W	>YNL287W SEC21 SGDID:S000005231, Chr XIV from 91994-94801, Verified ORF, Gamma subunit of coatomer, a heptameric protein complex that together with Arf1p forms the COPI coat; involved in ER to Golgi transport of selective cargo	1	4	4	4	3	0	5.8	104.83	935	113500000	113500000	0
789	YMR243C	>YMR243C ZRC1 SGDID:S000004856, Chr XIII from 756165-754837, reverse complement, Verified ORF, Vacuolar membrane zinc transporter, transports zinc from the cytosol into the vacuole for storage; also has a role in resistance to zinc shock resulting from a	1	1	1	1	1	0	3.8	48.344	442	120860000	120860000	0
895	YOR176W	>YOR176W HEM15 SGDID:S000005702, Chr XV from 662402-663583, Verified ORF, Ferrochelatase, a mitochondrial inner membrane protein, catalyzes the insertion of ferrous iron into protoporphyrin IX, the eighth and final step in the heme biosynthetic pathway; Y	1	2	2	2	2	0	7.9	44.596	393	102240000	102240000	0
157	YBR283C	>YBR283C SSH1 SGDID:S000000487, Chr II from 770411-768939, reverse complement, Verified ORF, Subunit of the Ssh1 translocon complex; Sec61p homolog involved in co-translational pathway of protein translocation; not essential	1	3	3	3	3	0	7.8	53.311	490	136440000	136440000	0
471	YHR068W	>YHR068W DYS1 SGDID:S000001110, Chr VIII from 232135-233298, Verified ORF, Deoxyhypusine synthase, catalyzes formation of deoxyhypusine, the first step in hypusine biosynthesis; triggers posttranslational hypusination of translation elongation factor eIF-	1	4	4	4	4	0	11.6	42.892	387	122730000	122730000	0
189	YDL015C	>YDL015C TSC13 SGDID:S000002173, Chr IV from 426931-425999, reverse complement, Verified ORF, Enoyl reductase that catalyzes the last step in each cycle of very long chain fatty acid elongation, localizes to the ER, highly enriched in a structure marking	1	4	4	4	4	0	12.6	36.767	310	136080000	136080000	0
972	YPR148C	>YPR148C YPR148C SGDID:S000006352, Chr XVI from 828136-826829, reverse complement, Uncharacterized ORF, Protein of unknown function; green fluorescent protein (GFP)-fusion protein localizes to the cytoplasm in a punctate pattern	1	6	6	6	5	0	18.2	49.279	435	114520000	114520000	0
524	YIL156W-B	>YIL156W-B YIL156W-B SGDID:S000028511, Chr IX from 47690-47698,47761-47973, Uncharacterized ORF, Putative protein of unknown function, originally identified based on homology to <i>Ashbya gossypii</i> and other related yeasts	1	1	1	1	1	0	13.7	8.1644	73	116840000	116840000	0
103	YBR009C;YNL030W	>YBR009C HHF1 SGDID:S000000213, Chr II from 255682-255371, reverse complement, Verified ORF, One of two identical histone H4 proteins (see also HHF2); core histone required for chromatin assembly and chromosome function; contributes to telomeric silencing	2	3	3	3	0	3	18.4	11.368	103	131620000	0	131620000
934	YPL116W	>YPL116W HOS3 SGDID:S000006037, Chr XVI from 329605-331698, Verified ORF, Trichostatin A-insensitive homodimeric histone deacetylase (HDAC) with specificity in vitro for histones H3, H4, H2A, and H2B; similar to Hda1p, Rpd3p, Hos1p, and Hos2p; deletion re	1	1	1	1	1	0	2	79.199	697	87903000	87903000	0
842	YNL305C	>YNL305C YNL305C SGDID:S000005249, Chr XIV from 59791-58898, reverse complement, Uncharacterized ORF, Hypothetical protein	1	2	2	2	1	1	14.8	33.645	297	70030000	52349000	17681000
913	YOR374W	>YOR374W ALD4 SGDID:S000005901, Chr XV from 1039838-1041397, Verified ORF, Mitochondrial aldehyde dehydrogenase, required for growth on ethanol and conversion of acetaldehyde to acetate; activity is K+ dependent; utilizes NADP+ or NAD+ equally as coenzyme	1	2	2	2	1	1	4.8	56.723	519	130268000	16398000	113870000
896	YOR198C	>YOR198C BFR1 SGDID:S000005724, Chr XV from 720066-718654, reverse complement, Verified ORF, Component of mRNP complexes associated with polyribosomes; implicated in secretion and nuclear segregation; multicopy suppressor of BFA (Brefeldin A) sensitivity	1	3	3	3	2	0	8.9	54.639	470	111510000	111510000	0
423	YGR136W	>YGR136W LSB1 SGDID:S000003368, Chr VII from 762433-763158, Verified ORF, Protein containing an N-terminal SH3 domain; binds Las17p, which is a homolog of human Wiskott-Aldrich Syndrome protein involved in actin patch assembly and actin polymerization	2	3	3	3	2	0	15.8	26.139	241	110210000	110210000	0
81	YAR015W	>YAR015W ADE1 SGDID:S000000070, Chr I from 169370-170290, Verified ORF, N-succinyl-5-aminoimidazole-4-carboxamide ribotide (SAICAR) synthetase, required for de novo purine nucleotide biosynthesis; red pigment accumulates in mutant cells deprived of aden	1	3	3	3	3	0	12.1	34.603	306	107800000	107800000	0
522	YIL147C	>YIL147C SLN1 SGDID:S000001409, Chr IX from 73453-69791, reverse complement, Verified ORF, Histidine kinase osmosensor that regulates a MAP kinase cascade; transmembrane protein with an intracellular kinase domain that signals to Ypd1p and Ssk1p, thereby	1	3	3	3	3	0	2.3	134.43	1220	120230000	120230000	0
497	YIL008W	>YIL008W URM1 SGDID:S000001270, Chr IX from 342533-342832, Verified ORF, Ubiquitin-like protein with only weak sequence similarity to ubiquitin; depends on the E1-like activating enzyme Uba4p; molecular function of the Urm1p pathway is unknown, but it is	1	1	1	1	1	0	13.1	11.028	99	83928000	83928000	0
950	YPL236C	>YPL236C YPL236C SGDID:S000006157, Chr XVI from 102702-101608, reverse complement, Uncharacterized ORF, Hypothetical protein	1	2	2	2	2	0	5.5	40.748	364	107390000	107390000	0
788	YMR242C;YOR312C	>YMR242C RPL20A SGDID:S000004855, Chr XIII from 754196-754178,753741-753224, reverse complement, Verified ORF, Protein component of the large (60S) ribosomal subunit, nearly identical to Rpl20Bp and has similarity to rat L18a ribosomal protein;>YOR312C R	3	4	4	4	1	3	18.5	21.235	178	125727000	32971000	92756000
210	YDL128W	>YDL128W VCX1 SGDID:S000002286, Chr IV from 232652-233887, Verified ORF, Vacuolar H+/Ca2+ exchanger involved in control of cytosolic Ca2+ concentration; has similarity to sodium/calcium exchangers, including the bovine Na+/Ca2+,K+ antiporter	1	4	4	4	3	0	8.3	44.646	411	95219000	95219000	0
328	YER056C-A;YIL052C	>YER056C-A RPL34A SGDID:S000002135, Chr V from 270183-270147,269749-269421, reverse complement, Verified ORF, Protein component of the large (60S) ribosomal subunit, nearly identical to Rpl34Bp and has similarity to rat L34 ribosomal protein;>YIL052C RPL	2	2	2	2	1	1	12.4	13.639	121	125085000	13485000	111600000
269	YDR331W	>YDR331W GPI8 SGDID:S000002739, Chr IV from 1129583-1130818, Verified ORF, ER membrane glycoprotein subunit of the glycosylphosphatidylinositol transamidase complex that adds glycosylphosphatidylinositol (GPI) anchors to newly synthesized proteins; human	1	2	2	2	2	0	8	47.402	411	124010000	124010000	0
239	YDR064W	>YDR064W RPS13 SGDID:S000002471, Chr IV from 579456-579476,580016-580450, Verified ORF, Protein component of the small (40S) ribosomal subunit; has similarity to E. coli S15 and rat S13 ribosomal proteins	1	2	2	2	0	2	13.9	17.029	151	123070000	0	123070000
320	YER020W	>YER020W GPA2 SGDID:S000000822, Chr V from 195167-196516, Verified ORF, Nucleotide binding alpha subunit of the heterotrimeric G protein that interacts with the receptor Gpr1p, has signaling role in response to nutrients; green fluorescent protein (GFP)-f	1	4	4	4	3	1	9.6	50.447	449	67745000	56279000	11466000
806	YNL045W	>YNL045W YNL045W SGDID:S000004990, Chr XIV from 542964-544979, Verified ORF, Leucyl aminopeptidase (leukotriene A4 hydrolase) with epoxide hydrolase activity, metalloenzyme containing one zinc atom; role in vivo is not defined	1	1	1	1	1	0	3.4	77.352	671	108190000	108190000	0
437	YGR209C;YLR043C	>YGR209C TRX2 SGDID:S000003441, Chr VII from 913232-912918, reverse complement, Verified ORF, Cytoplasmic thioredoxin isoenzyme of the thioredoxin system which protects cells against both oxidative and reductive stress, forms LMA1 complex with Pbi2p, acts	2	4	4	4	3	0	36.5	11.204	104	89151000	89151000	0
322	YER026C	>YER026C CHO1 SGDID:S000000828, Chr V from 208473-207643, reverse complement, Verified ORF, Phosphatidylserine synthase, functions in phospholipid biosynthesis; catalyzes the reaction CDP-diaclyglycerol + L-serine = CMP + L-1-phosphatidylserine, transcrip	1	2	2	2	2	0	12	30.804	276	110310000	110310000	0
610	YKL150W	>YKL150W MCR1 SGDID:S000001633, Chr XI from 166549-167457, Verified ORF, Mitochondrial NADH-cytochrome b5 reductase, involved in ergosterol biosynthesis	1	3	3	3	3	0	7.6	34.137	302	120940000	120940000	0
952	YPL240C	>YPL240C HSP82 SGDID:S000006161, Chr XVI from 98625-96496, reverse complement, Verified ORF, Cytoplasmic chaperone (Hsp90 family) required for pheromone signaling and negative regulation of Hsf1p; docks with the mitochondrial import receptor Tom70p for pr	1	32	2	2	28	9	40.9	81.405	709	88326000	88326000	0
727	YML022W	>YML022W APT1 SGDID:S000004484, Chr XIII from 228937-229500, Verified ORF, Adenine phosphoribosyltransferase, catalyzes the formation of AMP from adenine and 5-phosphoribosylpyrophosphate; involved in the salvage pathway of purine nucleotide biosynthesis	1	2	2	2	2	0	12.8	20.587	187	117790000	117790000	0
885	YOR085W	>YOR085W OST3 SGDID:S000005611, Chr XV from 482035-483087, Verified ORF, Gamma subunit of the oligosaccharyltransferase complex of the ER lumen, which catalyzes asparagine-linked glycosylation of newly synthesized proteins; Ost3p is important for N-glycos	1	3	3	3	3	0	9.1	39.483	350	116840000	116840000	0
591	YKL035W	>YKL035W UGP1 SGDID:S000001518, Chr XI from 369534-371033, Verified ORF, UDP-glucose pyrophosphorylase (UGPase), catalyses the reversible formation of UDP-Glc from glucose 1-phosphate and UTP, involved in a wide variety of metabolic pathways, expression m	1	2	2	2	2	0	8.2	55.987	499	100180000	100180000	0
641	YLL010C	>YLL010C PSR1 SGDID:S000003933, Chr XII from 130612-129329, reverse complement, Verified ORF, Plasma membrane associated protein phosphatase involved in the general stress response; required along with binding partner Whi2p for full activation of STRE-med	1	1	1	1	1	0	2.1	47.93	427	95191000	95191000	0
407	YGR023W	>YGR023W MTL1 SGDID:S000003255, Chr VII from 529268-530923, Verified ORF, Protein with both structural and functional similarity to Mid2p, which is a plasma membrane sensor required for cell integrity signaling during pheromone-induced morphogenesis; supp	1	4	3	3	4	0	11.3	57.527	551	115700000	115700000	0
881	YOR021C	>YOR021C YOR021C SGDID:S000005547, Chr XV from 373439-372798, reverse complement, Uncharacterized ORF, Hypothetical protein	2	4	4	4	4	0	17.4	24.743	213	115540000	115540000	0
438	YGR211W	>YGR211W ZPR1 SGDID:S000003443, Chr VII from 915246-916706, Verified ORF, Essential protein with two zinc fingers, present in the nucleus of growing cells but relocates to the cytoplasm in starved cells via a process mediated by Cpr1p; binds to translatio	1	3	3	3	2	0	7	55.071	486	62747000	62747000	0
713	YLR389C	>YLR389C STE23 SGDID:S000004381, Chr XII from 902660-899577, reverse complement, Verified ORF, Metalloprotease involved, with homolog Axl1p, in N-terminal processing of pro-a-factor to the mature form; member of the insulin-degrading enzyme family	1	4	4	4	4	0	4.1	117.58	1027	113240000	113240000	0
475	YHR096C	>YHR096C HXT5 SGDID:S000001138, Chr VIII from 296450-294672, reverse complement, Verified ORF, Hexose transporter with moderate affinity for glucose, may function in accumulation of reserve carbohydrates during stress, expression induced by a decrease in	1	5	3	3	5	0	14.4	66.251	592	112600000	112600000	0
814	YNL102W	>YNL102W POL1 SGDID:S000005046, Chr XIV from 430089-434495, Verified ORF, Catalytic subunit of the DNA polymerase alpha-primase complex, required for the initiation of DNA replication during mitotic DNA synthesis and premeiotic DNA synthesis	1	1	1	1	0	1	0.5	166.81	1468	111820000	0	111820000
168	YCL057C-A	>YCL057C-A YCL057C-A SGDID:S000007547, Chr III from 24325-24032, reverse complement, Uncharacterized ORF, Hypothetical protein, has similarity to proteins in S. pombe, C. elegans, D. melanogaster.	1	2	2	2	1	0	21.6	10.408	97	45275000	45275000	0
141	YBR164C	>YBR164C ARL1 SGDID:S000000368, Chr II from 568421-567870, reverse complement, Verified ORF, Soluble GTPase with a role in regulation of membrane traffic; regulates potassium influx; G protein of the Ras superfamily, similar to ADP-ribosylation factor	1	2	2	2	2	0	12	20.434	183	94484000	94484000	0
428	YGR155W	>YGR155W CYS4 SGDID:S000003387, Chr VII from 798548-800071, Verified ORF, Cystathionine beta-synthase, catalyzes the synthesis of cystathionine from serine and homocysteine, the first committed step in cysteine biosynthesis	1	6	6	6	3	1	14.2	56.021	507	86563000	74541000	12022000
691	YLR286C	>YLR286C CTS1 SGDID:S000004276, Chr XII from 710138-708450, reverse complement, Verified ORF, Endochitinase, required for cell separation after mitosis; transcriptional activation during late G and early M cell cycle phases is mediated by transcription fa	1	2	2	2	1	2	3.6	59.014	562	94672000	0	94672000
264	YDR298C	>YDR298C ATP5 SGDID:S000002706, Chr IV from 1058810-1058172, reverse complement, Verified ORF, Subunit 5 of the stator stalk of mitochondrial F1F0 ATP synthase, which is a large, evolutionarily conserved enzyme complex required for ATP synthesis; homologo	1	3	3	3	3	0	12.3	22.814	212	109980000	109980000	0
559	YJL217W	>YJL217W YJL217W SGDID:S000003753, Chr X from 23133-23729, Uncharacterized ORF, Cytoplasmic protein of unknown function; expression induced by calcium shortage and via the copper sensing transciption factor Mac1p during conditons of copper deficiency; mRN	1	2	2	2	2	0	17.2	21.966	198	109770000	109770000	0
844	YNR001C	>YNR001C CIT1 SGDID:S000005284, Chr XIV from 631063-629624, reverse complement, Verified ORF, Citrate synthase, catalyzes the condensation of acetyl coenzyme A and oxaloacetate to form citrate; the rate-limiting enzyme of the TCA cycle; nuclear encoded mi	1	4	4	4	0	4	9.2	53.359	479	109690000	0	109690000
688	YLR264W;YOR167C	>YLR264W RPS28B SGDID:S000004254, Chr XII from 673133-673336, Verified ORF, Protein component of the small (40S) ribosomal subunit; nearly identical to Rps28Bp and has similarity to rat S28 ribosomal protein;>YOR167C RPS28A SGDID:S000005693, Chr XV from	2	1	1	1	0	1	10.4	7.5647	67	108690000	0	108690000
658	YLR061W;YFL034C-A	>YLR061W RPL22A SGDID:S000004051, Chr XII from 263195-263206,263596-263949, Verified ORF, Protein component of the large (60S) ribosomal subunit, has similarity to Rpl22Bp and to rat L22 ribosomal protein;>YFL034C-A RPL22B SGDID:S000006436, Chr VI from 6	2	2	2	2	0	2	24.8	13.693	121	108160000	0	108160000
777	YMR197C	>YMR197C VTI1 SGDID:S000004810, Chr XIII from 659197-658544, reverse complement, Verified ORF, Protein involved in cis-Golgi membrane traffic; v-SNARE that interacts with two t-SNARES, Sed5p and Pep12p; required for multiple vacuolar sorting pathways	1	4	4	4	3	0	19.8	24.668	217	63889000	63889000	0
914	YOR375C	>YOR375C GDH1 SGDID:S000005902, Chr XV from 1043040-1041676, reverse complement, Verified ORF, NADP(+)-dependent glutamate dehydrogenase, synthesizes glutamate from ammonia and alpha-ketoglutarate; rate of alpha-ketoglutarate utilization differs from Gdh3	1	2	2	2	2	0	5.9	49.569	454	86319000	86319000	0
690	YLR284C	>YLR284C ECI1 SGDID:S000004274, Chr XII from 707042-706200, reverse complement, Verified ORF, Peroxisomal delta3,delta2-enoyl-CoA isomerase, hexameric protein that converts 3-hexenoyl-CoA to trans-2-hexenoyl-CoA, essential for the beta-oxidation of unsatu	1	1	1	1	1	1	2.1	31.698	280	107291000	77511000	29780000
694	YOR185C;YLR293C	>YOR185C GSP2 SGDID:S000005711, Chr XV from 682107-681445, reverse complement, Verified ORF, GTP binding protein (mammalian Ranp homolog) involved in the maintenance of nuclear organization, RNA processing and transport; interacts with Kap121p, Kap123p an	2	4	4	4	2	3	16.8	24.99	220	107260000	72171000	35089000
866	YOL096C	>YOL096C COQ3 SGDID:S000005456, Chr XV from 139045-138107, reverse complement, Verified ORF, O-methyltransferase, catalyzes two different O-methylation steps in ubiquinone (Coenzyme Q) biosynthesis; component of a mitochondrial ubiquinone-synthesizing com	1	2	2	2	2	0	7.7	36.33	312	66206000	66206000	0
321	YER023W	>YER023W PRO3 SGDID:S000000825, Chr V from 201075-201935, Verified ORF, Delta 1-pyrroline-5-carboxylate reductase, catalyzes the last step in proline biosynthesis	1	2	2	2	1	1	8.7	30.131	286	73496300	66635000	6861300
683	YLR231C	>YLR231C BNA5 SGDID:S000004221, Chr XII from 607121-605760, reverse complement, Verified ORF, Kynureninase, required for biosynthesis of nicotinic acid from tryptophan via kynurenine pathway	1	3	3	3	3	0	12.1	51.031	453	103910000	103910000	0
105	YBR014C	>YBR014C YBR014C SGDID:S000000218, Chr II from 267336-266725, reverse complement, Uncharacterized ORF, Hypothetical protein	1	3	3	3	3	0	14.3	22.565	203	89734000	89734000	0
673	YLR174W	>YLR174W IDP2 SGDID:S000004164, Chr XII from 504593-505831, Verified ORF, Cytosolic NADP-specific isocitrate dehydrogenase, catalyzes oxidation of isocitrate to alpha-ketoglutarate; levels are elevated during growth on non-fermentable carbon sources and r	1	5	5	2	0	5	11.4	46.562	412	102160000	0	102160000
503	YIL049W	>YIL049W DFG10 SGDID:S000001311, Chr IX from 260157-260918, Verified ORF, Protein of unknown function, involved in filamentous growth	1	1	1	1	1	0	5.5	30.305	253	89969000	89969000	0
927	YPL068C	>YPL068C YPL068C SGDID:S000005989, Chr XVI from 425093-424212, reverse complement, Uncharacterized ORF, Hypothetical protein	1	2	2	2	1	1	5.1	33.098	293	81475000	66736000	14739000
682	YLR220W;REV__YKL182W	>YLR220W CCC1 SGDID:S000004210, Chr XII from 576827-577795, Verified ORF, Putative vacuolar Fe2+/Mn2+ transporter; suppresses respiratory deficit of yfh1 mutants, which lack the ortholog of mammalian frataxin, by preventing mitochondrial iron accumulation	2	2	2	2	2	1	5.6	34.249	322	83992000	72889000	11103000
375	YGL103W	>YGL103W RPL28 SGDID:S000003071, Chr VII from 310970-311018,311530-311930, Verified ORF, Ribosomal protein L29 of the large (60S) ribosomal subunit, has similarity to E. coli L15 and rat L27a ribosomal proteins; may have peptidyl transferase activity; can	1	3	3	3	1	2	18.8	16.721	149	100184000	44828000	55356000
123	YBR077C	>YBR077C SLM4 SGDID:S000000281, Chr II from 392287-391799, reverse complement, Verified ORF, Component of the EGO complex, which is involved in the regulation of microautophagy; gene exhibits synthetic genetic interaction with MSS4 encoding phosphatidylin	1	2	2	2	2	0	12.3	18.354	162	100110000	100110000	0
175	YCR020C	>YCR020C PET18 SGDID:S000000613, Chr III from 154657-154010, reverse complement, Verified ORF, Protein required for respiratory growth and stability of the mitochondrial genome	1	2	2	2	2	0	15.8	25.223	215	99918000	99918000	0
583	YJR137C	>YJR137C ECM17 SGDID:S000003898, Chr X from 683201-678873, reverse complement, Verified ORF, Sulfite reductase beta subunit, involved in amino acid biosynthesis, transcription repressed by methionine	2	5	5	5	5	0	6.4	161.22	1442	99121000	99121000	0
962	YPR036W	>YPR036W VMA13 SGDID:S000006240, Chr XVI from 643833-645269, Verified ORF, Subunit H of the eight-subunit V1 peripheral membrane domain of the vacuolar H+-ATPase (V-ATPase), an electrogenic proton pump found throughout the endomembrane system; serves as a	1	2	2	2	2	0	4.4	54.415	478	98933000	98933000	0
793	YMR296C	>YMR296C LCB1 SGDID:S000004911, Chr XIII from 860890-859214, reverse complement, Verified ORF, Component of serine palmitoyltransferase, responsible along with Lcb2p for the first committed step in sphingolipid synthesis, which is the condensation of seri	1	1	1	1	1	0	3	62.206	558	86073000	86073000	0
246	YDR135C	>YDR135C YCF1 SGDID:S000002542, Chr IV from 727548-723001, reverse complement, Verified ORF, Vacuolar glutathione S-conjugate transporter of the ATP-binding cassette family, has a role in detoxifying metals such as cadmium, mercury, and arsenite; also tra	1	4	4	3	4	0	2.2	171.12	1515	98290000	98290000	0
96	YBL066C	>YBL066C SEF1 SGDID:S000000162, Chr II from 100117-96671, reverse complement, Verified ORF, Putative transcription factor, has homolog in Kluyveromyces lactis	1	2	2	2	1	1	1	127.99	1148	98112000	54816000	43296000
409	YGR037C	>YGR037C ACB1 SGDID:S000003269, Chr VII from 559998-559735, reverse complement, Verified ORF, Acyl-CoA-binding protein, transports newly synthesized acyl-CoA esters from fatty acid synthetase (Fas1p-Fas2p) to acyl-CoA-consuming processes	1	1	1	1	1	1	9.2	10.061	87	98104000	22707000	75397000
953	YPL246C	>YPL246C RBD2 SGDID:S000006167, Chr XVI from 85297-84509	1	2	2	2	1	0	13.7	29.499	262	82711000	82711000	0
172	YCR011C	>YCR011C ADP1 SGDID:S000000604, Chr III from 136871-133722	1	2	2	2	2	0	2.9	117.23	1049	56673000	56673000	0
660	YLR066W	>YLR066W SPC3 SGDID:S000004056, Chr XII from 267170-267724	1	3	3	3	3	0	16.8	21.349	184	88482000	88482000	0
308	YEL046C	>YEL046C GLY1 SGDID:S000000772, Chr V from 68792-67629	1	2	2	2	2	0	7.5	42.815	387	95481000	95481000	0
413	YGR082W	>YGR082W TOM20 SGDID:S000003314, Chr VII from 644048-644599, Verified ORF, Component of the TOM (translocase of outer membrane) complex responsible for recognition and initial import steps for all mitochondrially directed proteins; acts as a receptor for	1	3	3	3	3	0	13.7	20.317	183	94431000	94431000	0
577	YJR109C	>YJR109C CPA2 SGDID:S000003870, Chr X from 632857-629501, reverse complement, Verified ORF, Large subunit of carbamoyl phosphate synthetase, which catalyzes a step in the synthesis of citrulline, an arginine precursor	1	5	4	4	3	0	6.7	123.91	1118	80466000	80466000	0
67	REV__YPR117W;REV__YJL109C;YOR038C;YNL041C;REV__YJR046W	>YPR117W YPR117W SGDID:S000006321, Chr XVI from 760023-767492, Uncharacterized ORF, Hypothetical protein;>YJL109C UTP10 SGDID:S000003645, Chr X from 217227-211918, reverse complement, Verified ORF, Nucleolar protein, component of the small subunit (SSU)	5	2	1	1	2	0	0.6	285.9	2489	93083000	93083000	0
290	YDR510W	>YDR510W SMT3 SGDID:S000002918, Chr IV from 1469392-1469697, Verified ORF, Ubiquitin-like protein of the SUMO family, conjugated to lysine residues of target proteins; regulates chromatid cohesion, chromosome segregation, APC-mediated proteolysis, DNA rep	1	2	2	2	0	2	18.8	11.597	101	92964000	0	92964000
852	YOL012C	>YOL012C HTZ1 SGDID:S000005372, Chr XV from 303984-303580, reverse complement, Verified ORF, Histone variant H2AZ, exchanged for histone H2A in nucleosomes by the SWR1 complex; involved in transcriptional regulation through prevention of the spread of sil	1	2	1	1	0	2	11.9	14.282	134	92733000	0	92733000
285	YDR481C	>YDR481C PHO8 SGDID:S000002889, Chr IV from 1420242-1418542, reverse complement, Verified ORF, Repressible alkaline phosphatase, a glycoprotein localized to the vacuole; regulated by levels of inorganic phosphate and by a system consisting of Pho4p, Pho9p	1	3	3	3	3	0	5.7	63.003	566	92485000	92485000	0
196	YDL075W;YLR406C	>YDL075W RPL31A SGDID:S000002233, Chr IV from 322226-322282,322704-322988, Verified ORF, Protein component of the large (60S) ribosomal subunit, nearly identical to Rpl31Bp and has similarity to rat L31 ribosomal protein; associates with the karyopherin S	2	2	2	2	1	2	21.2	12.953	113	70225000	26539000	43686000
650	YLL055W	>YLL055W YLL055W SGDID:S000003978, Chr XII from 30109-31704, Uncharacterized ORF, Putative protein of unknown function with similarity to transporters; green fluorescent protein (GFP)-fusion protein localizes to the endoplasmic reticulum; YLL055W is not a	1	3	3	3	2	1	10.2	58.904	531	63764100	55823000	7941100
819	YNL130C	>YNL130C CPT1 SGDID:S000005074, Chr XIV from 380833-380784,380691-379560, reverse complement, Verified ORF, Cholinephosphotransferase, required for phosphatidylcholine biosynthesis and for inositol-dependent regulation of EPT1 transcription	1	2	2	2	2	0	5.1	44.829	393	84853000	84853000	0
410	YGR049W	>YGR049W SCM4 SGDID:S000003281, Chr VII from 591318-591881, Verified ORF, Potential regulatory effector of CDC4 function, suppresses a temperature-sensitive allele of CDC4, tripartite protein structure in which a charged region separates two uncharged dom	1	1	1	1	1	0	4.3	20.118	187	53577000	53577000	0
586	YKL006C-A	>YKL006C-A SFT1 SGDID:S000002101, Chr XI from 430275-430240,430098-429841, reverse complement, Verified ORF, Intra-Golgi v-SNARE, required for transport of proteins between an early and a later Golgi compartment	1	2	2	2	1	0	33	10.96	97	54674000	54674000	0
313	YEL071W	>YEL071W DLD3 SGDID:S000000797, Chr V from 16355-17845, Verified ORF, D-lactate dehydrogenase, part of the retrograde regulon which consists of genes whose expression is stimulated by damage to mitochondria and reduced in cells grown with glutamate as the	1	3	3	3	3	0	6.7	55.224	496	88929000	88929000	0
113	YBR037C	>YBR037C SCO1 SGDID:S000000241, Chr II from 311451-310564, reverse complement, Verified ORF, Copper-binding protein of the mitochondrial inner membrane, required for cytochrome c oxidase activity and respiration; may function to deliver copper to cytochro	1	2	2	2	2	0	10.2	33.166	295	87582000	87582000	0
722	YLR459W	>YLR459W GAB1 SGDID:S000004451, Chr XII from 1057332-1058516, Verified ORF, GPI transamidase subunit, involved in attachment of glycosylphosphatidylinositol (GPI) anchors to proteins; may have a role in recognition of the attachment signal or of the lipid	1	2	2	2	2	0	5.3	44.741	394	87288000	87288000	0
600	YKL087C	>YKL087C CYT2 SGDID:S000001570, Chr XI from 277507-276833, reverse complement, Verified ORF, Cytochrome c1 heme lyase, involved in maturation of cytochrome c1, which is a subunit of the mitochondrial ubiquinol-cytochrome-c reductase; links heme covalently	1	2	2	2	2	0	8	26.076	224	75515000	75515000	0
579	YJR118C	>YJR118C ILM1 SGDID:S000003879, Chr X from 644017-64340	1	1	1	1	1	1	10.3	23.644	203	86122000	45986000	40136000
110	YBR025C	>YBR025C YBR025C SGDID:S000000229, Chr II from 291865-29068	1	3	3	3	1	2	9.6	44.174	394	80559000	22391000	58168000
889	YOR101W	>YOR101W RAS1 SGDID:S000005627, Chr XV from 515245-516174RAS pro	1	5	4	4	5	1	17.8	34.346	309	76494000	76494000	0
900	YOR232W	>YOR232W MGE1 SGDID:S000005758, Chr XV from 774574-775260	1	3	3	3	3	0	11.8	26.066	228	72244000	72244000	0
50	Q0050	>Q0050 AI1 SGDID:S000007261, Chr Mito from 13818-16322, Verified ORF, Reverse transcriptase required for splicing of the COX1 pre-mRNA, encoded by a mobile group II intron within the mitochondrial COX1 gene	1	2	1	1	0	0	3.4	96.078	834	0	0	0
661	YLR075W	>YLR075W RPL10 SGDID:S000004065, Chr XII from 282928-283593, Verified ORF, Protein component of the large (60S) ribosomal subunit, responsible for joining the 40S and 60S subunits; regulates translation initiation; has similarity to rat L10 ribosomal prot	1	4	4	4	3	1	13.1	25.361	221	83751000	61527000	22224000
629	YKR001C	>YKR001C VPS1 SGDID:S000001709, Chr XI from 442365-440251, reverse complement, Verified ORF, GTPase required for vacuolar protein sorting, functions in actin cytoskeleton organization via its interaction with Sla1p; required for late Golgi-retention of so	1	2	2	2	2	0	3.3	78.736	704	72931000	72931000	0
126	YBR085C-A	>YBR085C-A YBR085C-A SGDID:S000007522, Chr II from 419158-418901, reverse complement, Uncharacterized ORF, Hypothetical protein	1	2	2	2	2	0	29.4	9.4044	85	71412000	71412000	0
784	YMR231W	>YMR231W PEP5 SGDID:S000004844, Chr XIII from 733544-736633, Verified ORF, Peripheral vacuolar membrane protein required for protein trafficking and vacuole biogenesis; forms complex with Pep3p that promotes vesicular docking/fusion reactions in conjuncti	1	2	2	2	1	0	2.9	117.48	1029	0	0	0
75	YAL030W	>YAL030W SNC1 SGDID:S000000028, Chr I from 87287-87388,87502-87753, Verified ORF, Vesicle membrane receptor protein (v-SNARE) involved in the fusion between Golgi-derived secretory vesicles with the plasma membrane; proposed to be involved in endocytosis;	1	3	1	1	2	0	23.1	13.201	117	61660000	61660000	0
810	YNL069C	>YNL069C RPL16B SGDID:S000005013, Chr XIV from 495002-494975,494525-493957, reverse complement, Verified ORF, N-terminally acetylated protein component of the large (60S) ribosomal subunit, binds to 5.8 S rRNA; has similarity to Rpl16Ap, E. coli L13 and r	1	5	1	1	0	5	20.7	22.249	198	80307000	0	80307000
396	YGL228W	>YGL228W SHE10 SGDID:S000003197, Chr VII from 67598-69331, Verified ORF, Putative glycosylphosphatidylinositol (GPI)-anchored protein of unknown function; overexpression causes growth arrest	1	2	2	2	2	0	3.6	66.862	577	64726000	64726000	0
700	YLR326W	>YLR326W YLR326W SGDID:S000004318, Chr XII from 782174-782896, Uncharacterized ORF, Hypothetical protein	1	1	1	1	1	0	6.2	27.423	240	79806000	79806000	0
656	YLR048W	>YLR048W RPS0B SGDID:S000004038, Chr XII from 242233-242322,242682-243350, Verified ORF, Protein component of the small (40S) ribosomal subunit, nearly identical to Rps0Ap; required for maturation of 18S rRNA along with Rps0Ap; deletion of either RPS0 gen	1	6	1	1	3	4	30.2	27.962	252	59089000	59089000	0
470	YHR064C	>YHR064C SSZ1 SGDID:S000001106, Chr VIII from 227143-225527, reverse complement, Verified ORF, Hsp70 protein that interacts with Zuo1p (a DnaJ homolog) to form a ribosome-associated complex that binds the ribosome via the Zuo1p subunit; also involved in p	1	3	3	3	1	0	9.1	58.237	538	52478000	52478000	0
963	YPR041W	>YPR041W TIF5 SGDID:S000006245, Chr XVI from 648701-649918, Verified ORF, Translation initiation factor eIF-5; N-terminal domain functions as a GTPase-activating protein to mediate hydrolysis of ribosome-bound GTP; C-terminal domain is the core of ribosom	1	2	2	2	2	0	4.7	45.261	405	77153000	77153000	0
593	YKL051W	>YKL051W SFK1 SGDID:S000001534, Chr XI from 340956-342017, Verified ORF, Plasma membrane protein that may act together with or upstream of Stt4p to generate normal levels of the essential phospholipid PI4P, at least partially mediates proper localization	1	2	2	2	2	0	6.2	40.462	353	76204000	76204000	0
692	YLR287C-A;YOR182C	>YLR287C-A RPS30A SGDID:S000004278, Chr XII from 713160-713158,712727-712539, reverse complement, Verified ORF, Protein component of the small (40S) ribosomal subunit; nearly identical to Rps30Bp and has similarity to rat S30 ribosomal protein;>YOR182C R	2	2	2	2	1	1	20.6	7.1184	63	75750000	32936000	42814000
857	YOL040C	>YOL040C RPS15 SGDID:S000005400, Chr XV from 253576-253148, reverse complement, Verified ORF, Protein component of the small (40S) ribosomal subunit; has similarity to E. coli S19 and rat S15 ribosomal proteins	1	2	2	2	1	1	17.6	16.002	142	75142000	46281000	28861000
599	YKL081W	>YKL081W TEF4 SGDID:S000001564, Chr XI from 282535-282739,283066-284099, Verified ORF, Translation elongation factor EF-1 gamma	1	4	4	2	3	0	9.7	46.52	412	72912000	72912000	0
967	YPR113W	>YPR113W PIS1 SGDID:S000006317, Chr XVI from 752255-752917, Verified ORF, Phosphatidylinositol synthase, required for biosynthesis of phosphatidylinositol, which is a precursor for polyphosphoinositides, sphingolipids, and glycolipid anchors for some of t	1	2	2	2	2	0	9.5	24.823	220	75040000	75040000	0
935	YPL117C	>YPL117C IDI1 SGDID:S000006038, Chr XVI from 328729-327863, reverse complement, Verified ORF, Isopentenyl diphosphate:dimethylallyl diphosphate isomerase (IPP isomerase), catalyzes an essential activation step in the isoprenoid biosynthetic pathway; requi	1	3	3	3	3	0	7.6	33.351	288	73779000	73779000	0
897	YOR204W;YPL119C	>YOR204W DED1 SGDID:S000005730, Chr XV from 722912-724726, Verified ORF, ATP-dependent DEAD (Asp-Glu-Ala-Asp)-box RNA helicase, required for translation initiation of all yeast mRNAs; mutations in human DEAD-box DBY are a frequent cause of male infertilit	2	2	2	2	1	1	2.8	65.552	604	73221000	57862000	15359000
956	YPL273W	>YPL273W SAM4 SGDID:S000006194, Chr XVI from 25087-26064, Verified ORF, S-adenosylmethionine-homocysteine methyltransferase, functions along with Mht1p in the conversion of S-adenosylmethionine (AdoMet) to methionine to control the methionine/AdoMet ratio	1	1	1	1	1	0	4.9	36.668	325	72919000	72919000	0
115	YBR048W;YDR025W	>YBR048W RPS11B SGDID:S000000252, Chr II from 332829-332873,333385-333810, Verified ORF, Protein component of the small (40S) ribosomal subunit; identical to Rps11Ap and has similarity to E. coli S17 and rat S11 ribosomal proteins;>YDR025W RPS11A SGDID:S	2	2	2	2	2	0	12.8	17.749	156	72457000	72457000	0
922	YPL050C	>YPL050C MNN9 SGDID:S000005971, Chr XVI from 461963-460776, reverse complement, Verified ORF, Subunit of Golgi mannosyltransferase complex also containing Anp1p, Mnn10p, Mnn11p, and Hoc1p that mediates elongation of the polysaccharide mannan backbone; for	1	2	2	2	2	0	5.3	45.954	395	71581000	71581000	0
657	YLR056W	>YLR056W ERG3 SGDID:S000004046, Chr XII from 253862-254959, Verified ORF, C-5 sterol desaturase, catalyzes the introduction of a C-5(6) double bond into episterol, a precursor in ergosterol biosynthesis; mutants are viable, but cannot grow on non-fermenta	1	3	3	3	3	0	10.7	42.73	365	66723000	66723000	0
466	YHR043C;YHR044C	>YHR043C DOG2 SGDID:S000001085, Chr VIII from 193538-192798, reverse complement, Verified ORF, 2-deoxyglucose-6-phosphate phosphatase, member of a family of low molecular weight phosphatases, similar to Dog1p, induced by oxidative and osmotic stress, conf	2	2	2	2	2	0	8.1	27.165	246	62510000	62510000	0
315	YER004W	>YER004W YER004W SGDID:S000000806, Chr V from 159579-160274, Verified ORF, Protein of unknown function, localized to the mitochondrial outer membrane	1	3	3	3	3	0	20.8	25.086	231	69529000	69529000	0
644	YLL026W	>YLL026W HSP104 SGDID:S000003949, Chr XII from 88622-91348, Verified ORF, Heat shock protein that cooperates with Ydj1p (Hsp40) and Ssa1p (Hsp70) to refold and reactivate previously denatured, aggregated proteins; responsive to stresses including: heat, e	1	4	4	4	2	2	2.9	102.03	908	69431000	46546000	22885000
455	YHR005C-A	>YHR005C-A MRS11 SGDID:S000003530, Chr VIII from 115896-115615, reverse complement, Verified ORF, Essential protein of the mitochondrial intermembrane space, forms a complex with Tim9p (TIM10 complex) that mediates insertion of hydrophobic proteins at the	1	2	2	2	2	0	26.9	10.305	93	64822000	64822000	0
287	YDR487C	>YDR487C RIB3 SGDID:S000002895, Chr IV from 1428972-1428346, reverse complement, Verified ORF, 3,4-dihydroxy-2-butanone-4-phosphate synthase (DHBP synthase), required for riboflavin biosynthesis from ribulose-5-phosphate, also has an unrelated function in	1	2	2	2	2	0	9.6	22.567	208	68972000	68972000	0
710	YLR363W-A	>YLR363W-A YLR363W-A SGDID:S000007620, Chr XII from 853460-853717, Uncharacterized ORF, Putative protein of unknown function; green fluorescent protein (GFP)-fusion protein localizes to the nucleus	1	1	1	1	0	1	9.4	9.7376	85	68651000	0	68651000
152	YBR218C;YGL062W	>YBR218C PYC2 SGDID:S000000422, Chr II from 662244-658702, reverse complement, Verified ORF, Pyruvate carboxylase isoform, cytoplasmic enzyme that converts pyruvate to oxaloacetate; highly similar to isoform Pyc1p but differentially regulated; mutations i	2	2	2	2	0	2	1.7	130.17	1180	67381000	0	67381000
449	YGR284C	>YGR284C ERV29 SGDID:S000003516, Chr VII from 1061596-1060664, reverse complement, Verified ORF, Protein localized to COPII-coated vesicles, involved in vesicle formation and incorporation of specific secretory cargo	1	2	2	2	2	0	12.9	35.012	310	65586000	65586000	0
95	YBL064C	>YBL064C PRX1 SGDID:S000000160, Chr II from 101158-100373, reverse complement, Verified ORF, Mitochondrial peroxiredoxin (1-Cys Prx) with thioredoxin peroxidase activity, has a role in reduction of hydroperoxides; induced during respiratory growth and und	1	2	2	2	2	0	8.4	29.495	261	56334000	56334000	0
382	YGL147C;YNL067W	>YGL147C RPL9A SGDID:S000003115, Chr VII from 228334-227759, reverse complement, Verified ORF, Protein component of the large (60S) ribosomal subunit, nearly identical to Rpl9Bp and has similarity to E. coli L6 and rat L9 ribosomal proteins;>YNL067W RPL9	2	2	2	2	0	2	12	21.569	191	64032000	0	64032000
206	YDL123W	>YDL123W SNA4 SGDID:S000002281, Chr IV from 241418-241840, Verified ORF, Protein of unknown function, localized to the vacuolar outer membrane	1	1	1	1	1	0	14.3	15.673	140	36263000	36263000	0
966	YPR098C	>YPR098C YPR098C SGDID:S000006302, Chr XVI from 729526-729480,729383-728945, reverse complement, Verified ORF, Protein of unknown function, localized to the mitochondrial outer membrane	1	3	3	3	1	1	9.9	17.731	161	34901300	28213000	6688300
243	YDR107C	>YDR107C YDR107C SGDID:S000002514, Chr IV from 671031-669013, reverse complement, Uncharacterized ORF, multispanning membrane protein	1	3	2	2	3	0	4.9	76.346	672	62927000	62927000	0
145	YBR183W	>YBR183W YPC1 SGDID:S000000387, Chr II from 596110-597060, Verified ORF, Alkaline ceramidase that also has reverse (CoA-independent) ceramide synthase activity, catalyzes both breakdown and synthesis of phytoceramide; overexpression confers fumonisin B1 r	1	1	1	1	1	0	5.7	36.419	316	62083000	62083000	0
544	YJL130C	>YJL130C URA2 SGDID:S000003666, Chr X from 172286-165642, reverse complement, Verified ORF, Bifunctional carbamoylphosphate synthetase (CPSase)-aspartate transcarbamylase (ATCase), catalyzes the first two enzymatic steps in the de novo biosynthesis of pyr	1	4	4	4	1	2	2.1	245.12	2214	50413000	30311000	20102000
218	YDL180W	>YDL180W YDL180W SGDID:S000002339, Chr IV from 135897-137540, Uncharacterized ORF, Hypothetical protein	1	1	1	1	1	0	3.3	62.287	547	50509000	50509000	0
865	YOL088C	>YOL088C MPD2 SGDID:S000005448, Chr XV from 154745-153912, reverse complement, Verified ORF, Member of the protein disulfide isomerase (PDI) family, exhibits chaperone activity; overexpression suppresses the lethality of a pdi1 deletion but does not compl	1	1	1	1	1	0	3.6	32.401	277	60776000	60776000	0
192	YDL065C	>YDL065C PEX19 SGDID:S000002223, Chr IV from 337277-336249, reverse complement, Verified ORF, Chaperone and import receptor for newly-synthesized class I peroxisomal membrane proteins (PMPs), binds PMPs in the cytoplasm and delivers them to the peroxisome	1	5	5	5	2	0	19.9	38.706	342	22414000	22414000	0
335	YER083C	>YER083C GET2 SGDID:S000000885, Chr V from 327027-326170, reverse complement, Verified ORF, Subunit of the GET complex; required for meiotic nuclear division and for the retrieval of HDEL proteins from the Golgi to the ER in an ERD2 dependent fashion; may	1	1	1	1	1	0	5.6	31.493	285	59765000	59765000	0
283	YDR468C	>YDR468C TLG1 SGDID:S000002876, Chr IV from 1398692-1398018, reverse complement, Verified ORF, Essential t-SNARE that forms a complex with Tlg2p and Vti1p and mediates fusion of endosome-derived vesicles with the late Golgi; binds the docking complex VFT	1	2	2	2	1	0	6.7	25.817	224	23398000	23398000	0
724	YML004C	>YML004C GLO1 SGDID:S000004463, Chr XIII from 262685-261705	1	1	1	1	0	1	3.7	37.208	326	58933000	0	58933000
97	YBL075C	>YBL075C SSA3 SGDID:S000000171, Chr II from 86446-84497, reverse complement, Verified ORF, ATPase involved in protein folding and the response to stress; plays a role in SRP-dependent cotranslational protein-membrane targeting and translocation; member of	1	13	1	1	8	9	16.9	70.546	649	58774000	11776000	46998000
156	YBR264C	>YBR264C YPT10 SGDID:S000000468, Chr II from 738364-737765, reverse complement, Verified ORF, GTP binding protein that contains the PEST signal sequence specific for proteolytic enzymes; may be involved in vesicular transport; overexpression leads to accu	1	1	1	1	1	0	6	21.834	199	45022000	45022000	0
745	YML120C	>YML120C NDI1 SGDID:S000004589, Chr XIII from 29807-28266, reverse complement, Verified ORF, NADH:ubiquinone oxidoreductase, transfers electrons from NADH to ubiquinone in the respiratory chain but does not pump protons, in contrast to the higher eukaryot	1	1	1	1	1	1	1.9	57.249	513	57665000	30440000	27225000
205	YDL121C	>YDL121C YDL121C SGDID:S000002279, Chr IV from 245582-245133, reverse complement, Uncharacterized ORF, Hypothetical protein	1	1	1	1	1	0	7.4	16.947	149	47821000	47821000	0
530	YIR037W;YBR244W	>YIR037W HYR1 SGDID:S000001476, Chr IX from 423125-423616, Verified ORF, Thiol peroxidase that functions as a hydroperoxide receptor to sense intracellular hydroperoxide levels and transduce a redox signal to the Yap1p transcription factor;>YBR244W GPX2	2	2	2	2	0	2	10.4	18.641	163	57528000	0	57528000
740	YML079W	>YML079W YML079W SGDID:S000004544, Chr XIII from 110247-110852, Uncharacterized ORF, Non-essential protein of unknown function with structural resemblance to plant storage and ligand binding proteins (canavalin, glycinin, auxin binding protein) and to som	1	2	2	2	2	0	19.9	22.461	201	56926000	56926000	0
936	YPL131W	>YPL131W RPL5 SGDID:S000006052, Chr XVI from 303120-304013, Verified ORF, Protein component of the large (60S) ribosomal subunit with similarity to E. coli L18 and rat L5 ribosomal proteins; binds 5S rRNA and is required for 60S subunit assembly	1	1	1	1	1	0	3	33.714	297	39575000	39575000	0
571	YJR073C	>YJR073C OPI3 SGDID:S000003834, Chr X from 572850-572230, reverse complement, Verified ORF, Phospholipid methyltransferase (methylene-fatty-acyl-phospholipid synthase), catalyzes the last two steps in phosphatidylcholine biosynthesis	1	2	2	2	2	0	13.6	23.15	206	56249000	56249000	0
212	YDL131W;YDL182W	>YDL131W LYS21 SGDID:S000002289, Chr IV from 227393-228715, Verified ORF, Homocitrate synthase isozyme, catalyzes the condensation of acetyl-CoA and alpha-ketoglutarate to form homocitrate, which is the first step in the lysine biosynthesis pathway; highl	2	2	2	2	0	2	5.9	48.594	440	56193000	0	56193000
354	YFL054C	>YFL054C YFL054C SGDID:S000001840, Chr VI from 22787-20847, reverse complement, Uncharacterized ORF, Putative channel-like protein; similar to Fps1p; mediates passive diffusion of glycerol in the presence of ethanol	1	2	2	2	2	0	3.9	70.506	646	56169000	56169000	0
182	YCR061W	>YCR061W YCR061W SGDID:S000000657, Chr III from 225559-227454, Uncharacterized ORF, Protein of unknown function; green fluorescent protein (GFP)-fusion protein localizes to the cytoplasm in a punctate pattern	1	1	1	1	1	0	2.9	70.921	631	41054000	41054000	0
563	YJR016C	>YJR016C ILV3 SGDID:S000003777, Chr X from 466123-464366, reverse complement, Verified ORF, Dihydroxyacid dehydratase, catalyzes third step in the common pathway leading to biosynthesis of branched-chain amino acids	1	2	2	2	2	0	5	62.86	585	55217000	55217000	0
867	YOL105C	>YOL105C WSC3 SGDID:S000005465, Chr XV from 115808-114138, reverse complement, Verified ORF, Partially redundant sensor-transducer of the stress-activated PKC1-MPK1 signaling pathway involved in maintenance of cell wall integrity; involved in the response	1	1	1	1	1	0	5	58.229	556	54409000	54409000	0
53	YML059C;REV__Q0255	>YML059C NTE1 SGDID:S000004524, Chr XIII from 158258-153219, reverse complement, Verified ORF, Serine esterase that deacylates exogenous lysophospholipids, homolog of human neuropathy target esterase (NTE); mammalian NTE1 deacylates phosphatidylcholine to	2	1	1	1	0	1	0.4	187.13	1679	54252000	0	54252000
162	YCL037C	>YCL037C SRO9 SGDID:S000000542, Chr III from 58678-57374, reverse complement, Verified ORF, Cytoplasmic RNA-binding protein that associates with translating ribosomes; involved in heme regulation of Hap1p as a component of the HMC complex, also involved i	1	2	2	2	2	0	4.8	48.059	434	54137000	54137000	0
538	YJL041W	>YJL041W NSP1 SGDID:S000003577, Chr X from 365701-365701,365820-368290, Verified ORF, Essential component of the nuclear pore complex, which mediates nuclear import and export	1	4	4	4	1	0	9.5	86.515	823	12173000	12173000	0
517	YIL124W	>YIL124W AYR1 SGDID:S000001386, Chr IX from 126204-127097, Verified ORF, NADPH-dependent 1-acyl dihydroxyacetone phosphate reductase found in lipid particles, ER, and mitochondrial outer membrane; involved in phosphatidic acid biosynthesis; required for s	1	3	3	3	2	0	12.8	32.814	297	49343000	49343000	0
798	YMR308C	>YMR308C PSE1 SGDID:S000004925, Chr XIII from 892220-888951, reverse complement, Verified ORF, Karyopherin/importin that interacts with the nuclear pore complex; acts as the nuclear import receptor for specific proteins, including Pdr1p, Yap1p, Ste12p, an	1	2	2	2	1	0	2.7	121.03	1089	40065000	40065000	0
289	YDR503C	>YDR503C LPP1 SGDID:S000002911, Chr IV from 1455858-1455034, reverse complement, Verified ORF, Lipid phosphate phosphatase, catalyzes Mg(2+)-independent dephosphorylation of phosphatidic acid (PA), lysophosphatidic acid, and diacylglycerol pyrophosphate;	1	1	1	1	1	0	5.5	31.586	274	40342000	40342000	0
906	YOR301W	>YOR301W RAX1 SGDID:S000005827, Chr XV from 880963-882270, Verified ORF, Protein involved in bud site selection during bipolar budding; localization requires Rax2p; has similarity to members of the insulin-related peptide superfamily	1	2	2	2	2	0	5.5	50.16	435	52820000	52820000	0
838	YNL283C	>YNL283C WSC2 SGDID:S000005227, Chr XIV from 106695-105184, reverse complement, Verified ORF, Partially redundant sensor-transducer of the stress-activated PKC1-MPK1 signaling pathway involved in maintenance of cell wall integrity and recovery from heat s	1	2	2	2	1	0	4.4	52.292	503	40511000	40511000	0
125	YBR082C;YDR059C	>YBR082C UBC4 SGDID:S000000286, Chr II from 407163-407117,407021-406622, reverse complement, Verified ORF, Ubiquitin-conjugating enzyme that mediates degradation of short-lived and abnormal proteins; interacts with E3-CaM in ubiquitinating calmodulin; int	2	1	1	1	1	0	7.4	16.456	148	37959000	37959000	0
208	YDL125C	>YDL125C HNT1 SGDID:S000002283, Chr IV from 239606-239510,239398-239019, reverse complement, Verified ORF, Adenosine 5-monophosphoramidase; interacts physically and genetically with Kin28p, a CDK and TFIIK subunit, and genetically with CAK1; member of th	1	1	1	1	1	0	10.8	17.679	158	51177000	51177000	0
444	YGR253C	>YGR253C PUP2 SGDID:S000003485, Chr VII from 999145-998363, reverse complement, Verified ORF, Alpha subunit of the 20S proteasome involved in ubiquitin-dependent catabolism; human homolog is subunit zeta	1	2	2	2	1	0	7.3	28.617	260	26608000	26608000	0
837	YNL280C	>YNL280C ERG24 SGDID:S000005224, Chr XIV from 110411-109095, reverse complement, Verified ORF, C-14 sterol reductase, acts in ergosterol biosynthesis; mutants accumulate the abnormal sterol ignosterol (ergosta-8,14 dienol), and are viable under anaerobic	1	1	1	1	1	0	1.6	50.615	438	42448000	42448000	0
526	YIL162W	>YIL162W SUC2 SGDID:S000001424, Chr IX from 37385-38983, Verified ORF, Invertase, sucrose hydrolyzing enzyme; a secreted, glycosylated form is regulated by glucose repression, and an intracellular, nonglycosylated enzyme is produced constitutively	1	3	3	3	3	0	6.4	60.639	532	49736000	49736000	0
265	YDR307W	>YDR307W YDR307W SGDID:S000002715, Chr IV from 1075861-1077849, Uncharacterized ORF, Hypothetical protein	1	2	2	2	2	0	2.1	77.569	662	49454000	49454000	0
120	YBR069C	>YBR069C TAT1 SGDID:S000000273, Chr II from 378430-376571, reverse complement, Verified ORF, Amino acid transport protein for valine, leucine, isoleucine, and tyrosine, low-affinity tryptophan and histidine transporter; overexpression confers FK506 resist	1	2	2	2	2	0	3.2	68.757	619	49274000	49274000	0
188	YDL010W	>YDL010W YDL010W SGDID:S000002168, Chr IV from 432327-433022, Uncharacterized ORF, Putative thiol-disulfide oxidoreductase; green fluorescent protein (GFP)-fusion protein localizes to the vacuole; YDL010W is not an essential gene	1	1	1	1	1	0	5.6	25.783	231	38247000	38247000	0
491	YHR193C	>YHR193C EGD2 SGDID:S000001236, Chr VIII from 488236-487712, reverse complement, Verified ORF, Alpha subunit of the heteromeric nascent polypeptide-associated complex (NAC) involved in protein sorting and translocation, associated with cytoplasmic ribosom	1	3	3	3	2	0	24.1	18.709	174	42310000	42310000	0
111	YBR029C	>YBR029C CDS1 SGDID:S000000233, Chr II from 297742-296369, reverse complement, Verified ORF, Phosphatidate cytidylyltransferase (CDP-diglyceride synthetase); an enzyme that catalyzes that conversion of CTP + phosphate into diphosphate + CDP-diaclglyerol,	1	1	1	1	1	0	2.6	51.822	457	48757000	48757000	0
496	YIL002W-A	>YIL002W-A YIL002W-A SGDID:S000028835, Chr IX from 350298-350507, Uncharacterized ORF, Identified by expression profiling and mass spectrometry	1	1	1	1	1	0	14.5	7.7286	69	36003000	36003000	0
647	YLL045C	>YLL045C RPL8B SGDID:S000003968, Chr XII from 48628-47858, reverse complement, Verified ORF, Ribosomal protein L4 of the large (60S) ribosomal subunit, nearly identical to Rpl8Ap and has similarity to rat L7a ribosomal protein; mutation results in decreas	1	6	1	1	3	2	23.4	28.111	256	32976000	32976000	0
462	YHR029C	>YHR029C YHI9 SGDID:S000001071, Chr VIII from 168554-167670, reverse complement, Verified ORF, Protein of unknown function that is a member of the PhzF superfamily, although unlike its bacterial homolog, is most likely not involved in phenazine production	1	1	1	1	1	0	5.4	32.563	294	47661000	47661000	0
562	YJR010C-A	>YJR010C-A SPC1 SGDID:S000003770, Chr X from 458276-457992, reverse complement, Verified ORF, Subunit of the signal peptidase complex (SPC), which cleaves the signal sequence from proteins targeted to the endoplasmic reticulum (ER), homolog of the SPC12 s	1	1	1	1	1	0	11.7	10.819	94	47569000	47569000	0
901	YOR234C;YPL143W	>YOR234C RPL33B SGDID:S000005760, Chr XV from 779406-779388,778860-778556, reverse complement, Verified ORF, Ribosomal protein L37 of the large (60S) ribosomal subunit, nearly identical to Rpl33Ap and has similarity to rat L35a; rpl33b null mutant exhibit	2	2	2	2	2	1	12.1	12.168	107	46816000	29498000	17318000
93	YBL050W	>YBL050W SEC17 SGDID:S000000146, Chr II from 125128-125157,125274-126122, Verified ORF, Peripheral membrane protein required for vesicular transport between ER and Golgi and for the priming step in homotypic vacuole fusion, part of the cis-SNARE complex	1	1	1	1	1	0	3.8	32.802	292	46752000	46752000	0
616	YKL175W	>YKL175W ZRT3 SGDID:S000001658, Chr XI from 118798-120309, Verified ORF, Vacuolar membrane zinc transporter, transports zinc from storage in the vacuole to the cytoplasm when needed; transcription is induced under conditions of zinc deficiency	1	2	2	2	2	0	3.4	55.402	503	46667000	46667000	0
804	YNL037C	>YNL037C IDH1 SGDID:S000004982, Chr XIV from 559003-557921, reverse complement, Verified ORF, Subunit of mitochondrial NAD(+)-dependent isocitrate dehydrogenase, which catalyzes the oxidation of isocitrate to alpha-ketoglutarate in the TCA cycle	1	3	3	3	1	1	9.7	39.324	360	40220000	20939000	19281000
411	YGR060W	>YGR060W ERG25 SGDID:S000003292, Chr VII from 610568-611497, Verified ORF, C-4 methyl sterol oxidase, catalyzes the first of three steps required to remove two C-4 methyl groups from an intermediate in ergosterol biosynthesis; mutants accumulate the stero	1	1	1	1	1	0	4.2	36.479	309	46272000	46272000	0
369	YGL040C	>YGL040C HEM2 SGDID:S000003008, Chr VII from 420561-419533, reverse complement, Verified ORF, Delta-aminolevulinate dehydratase, a homo-octameric enzyme, catalyzes the conversion of delta-aminolevulinic acid to porphobilinogen, the second step in the heme	1	1	1	1	1	0	3.5	37.74	342	45995000	45995000	0
122	YBR074W	>YBR074W YBR074W SGDID:S000000278, Chr II from 386281-389211, Uncharacterized ORF, Putative metalloprotease	1	2	2	2	2	0	3.9	111.07	976	45748000	45748000	0
954	YPL270W	>YPL270W MDL2 SGDID:S000006191, Chr XVI from 30482-32803, Verified ORF, Half-type ATP-binding cassette (ABC) transporter of the inner mitochondrial membrane	1	1	1	1	1	0	1.3	85.136	773	45547000	45547000	0
138	YBR145W	>YBR145W ADH5 SGDID:S000000349, Chr II from 533756-534811, Verified ORF, Alcohol dehydrogenase isoenzyme V; involved in ethanol production	1	3	1	1	2	3	5.1	37.648	351	45545000	0	45545000
226	YDL234C	>YDL234C GYP7 SGDID:S000002393, Chr IV from 36478-34238, reverse complement, Verified ORF, GTPase-activating protein for yeast Rab family members including: Ypt7p (most effective), Ypt1p, Ypt31p, and Ypt32p (in vitro); involved in vesicle mediated protein	1	2	2	2	2	0	3.1	87.305	746	45379000	45379000	0
926	YPL063W	>YPL063W TIM50 SGDID:S000005984, Chr XVI from 429936-431366, Verified ORF, Constituent of the mitochondrial inner membrane presequence translocase (TIM23 complex); may promote binding of incoming precursor proteins to the intermembrane space domain of Tom	1	1	1	1	1	0	2.5	55.098	476	33154000	33154000	0
109	YBR023C	>YBR023C CHS3 SGDID:S000000227, Chr II from 287925-284428, reverse complement, Verified ORF, Chitin synthase III, catalyzes the transfer of N-acetylglucosamine (GlcNAc) to chitin; required for synthesis of the majority of cell wall chitin, the chitin ring	1	1	1	1	0	1	0.5	131.6	1165	45011000	0	45011000
832	YNL231C	>YNL231C PDR16 SGDID:S000005175, Chr XIV from 217043-215988, reverse complement, Verified ORF, Phosphatidylinositol transfer protein (PITP) controlled by the multiple drug resistance regulator Pdr1p, localizes to lipid particles and microsomes, controls l	1	2	2	2	2	0	5.4	40.713	351	44913000	44913000	0
677	YLR194C	>YLR194C YLR194C SGDID:S000004184, Chr XII from 541575-540811, reverse complement, Uncharacterized ORF, Structural constituent of the cell wall attached to the plasma membrane by a GPI-anchor; expression is upregulated in response to cell wall stress	1	1	1	1	1	0	6.3	25.762	254	25936000	25936000	0
395	YGL225W	>YGL225W VRG4 SGDID:S000003193, Chr VII from 76893-77906, Verified ORF, Golgi GDP-mannose transporter; regulates Golgi function and glycosylation in Golgi	1	2	2	2	2	0	2.4	37.018	337	44414000	44414000	0
849	YNR056C	>YNR056C BIO5 SGDID:S000005339, Chr XIV from 733303-731618, reverse complement, Verified ORF, Putative transmembrane protein involved in the biotin biosynthesis pathway; responsible for uptake of 7-keto 8-aminopelargonic acid; BIO5 is in a cluster of 3 ge	1	1	1	1	0	1	1.8	62.427	561	31148000	0	31148000
669	YLR121C	>YLR121C YPS3 SGDID:S000004111, Chr XII from 390271-388745, reverse complement, Verified ORF, Aspartic protease, attached to the plasma membrane via a glycosylphosphatidylinositol (GPI) anchor	1	2	2	2	2	0	6.9	54.57	508	43382000	43382000	0
907	YOR310C	>YOR310C NOP58 SGDID:S000005837, Chr XV from 898357-896822, reverse complement, Verified ORF, Protein involved in pre-rRNA processing, 18S rRNA synthesis, and snoRNA synthesis; component of the small subunit processome complex, which is required for proce	1	3	3	3	3	1	6.1	56.956	511	42874200	34902000	7972200
221	YDL194W	>YDL194W SNF3 SGDID:S000002353, Chr IV from 111581-114235, Verified ORF, Plasma membrane glucose sensor that regulates glucose transport; has 12 predicted transmembrane segments; long cytoplasmic C-terminal tail is required for low glucose induction of he	2	3	3	3	1	0	3.2	96.718	884	27399000	27399000	0
422	YGR132C	>YGR132C PHB1 SGDID:S000003364, Chr VII from 756457-755594, reverse complement, Verified ORF, Subunit of the prohibitin complex (Phb1p-Phb2p), a 1.2 MDa ring-shaped inner mitochondrial membrane chaperone that stabilizes newly synthesized proteins; determi	1	1	1	1	1	0	3.1	31.427	287	30183000	30183000	0
263	YDR294C	>YDR294C DPL1 SGDID:S000002702, Chr IV from 1052224-1050455, reverse complement, Verified ORF, Dihydrosphingosine phosphate lyase, regulates intracellular levels of sphingolipid long-chain base phosphates (LCBPs), degrades phosphorylated long chain bases,	1	1	1	1	1	0	1.9	65.565	589	41853000	41853000	0
590	YKL028W	>YKL028W TFA1 SGDID:S000001511, Chr XI from 385401-386849, Verified ORF, TFIIE large subunit, involved in recruitment of RNA polymerase II to the promoter, activation of TFIIH, and promoter opening	1	1	1	1	1	0	1.5	54.741	482	41610000	41610000	0
757	YMR062C	>YMR062C ECM40 SGDID:S000004666, Chr XIII from 396378-395053, reverse complement, Verified ORF, Mitochondrial ornithine acetyltransferase, catalyzes the fifth step in arginine biosynthesis; also possesses acetylglutamate synthase activity, regenerates ace	1	1	1	1	1	0	2.9	47.848	441	31590000	31590000	0
244	YDR129C	>YDR129C SAC6 SGDID:S000002536, Chr IV from 715376-715356,715244-713337, reverse complement, Verified ORF, Fimbrin, actin-bundling protein; cooperates with Scp1p (calponin/transgelin) in the organization and maintenance of the actin cytoskeleton	1	3	3	3	3	0	5.3	71.772	642	39897000	39897000	0
785	YMR235C	>YMR235C RNA1 SGDID:S000004848, Chr XIII from 742734-741511, reverse complement, Verified ORF, GTPase activating protein (GAP) for Gsp1p, involved in nuclear transport	1	1	1	1	1	0	4.9	45.815	407	39798000	39798000	0
151	YBR208C;REV__YOL075C	>YBR208C DUR1,2 SGDID:S000000412, Chr II from 642205-636698, reverse complement, Verified ORF, Urea amidolyase, contains both urea carboxylase and allophanate hydrolase activities, degrades urea to CO2 and NH3; expression sensitive to nitrogen catabolite	2	2	2	2	2	0	0.8	201.83	1835	39578000	39578000	0
342	YER165W	>YER165W PAB1 SGDID:S000000967, Chr V from 510368-512101, Verified ORF, Poly(A) binding protein, part of the 3-end RNA-processing complex, mediates interactions between the 5 cap structure and the 3 mRNA poly(A) tail, involved in control of poly(A) tai	1	1	1	1	0	1	1.7	64.343	577	39198000	0	39198000
119	YBR058C	>YBR058C UBP14 SGDID:S000000262, Chr II from 356015-353670, reverse complement, Verified ORF, Ubiquitin-specific protease that specifically disassembles unanchored ubiquitin chains; involved in fructose-1,6-bisphosphatase (Fbp1p) degradation; similar to h	1	1	1	1	1	0	2	88.629	781	39120000	39120000	0
481	YHR146W	>YHR146W CRP1 SGDID:S000001189, Chr VIII from 390303-391700, Verified ORF, Protein that binds to cruciform DNA structures	1	1	1	1	1	0	3.2	51.115	465	39075000	39075000	0
87	YBL017C	>YBL017C PEP1 SGDID:S000000113, Chr II from 191586-186847, reverse complement, Verified ORF, Type I transmembrane sorting receptor for multiple vacuolar hydrolases; cycles between the late-Golgi and prevacuolar endosome-like compartments	1	2	2	2	2	0	2	177.78	1579	38983000	38983000	0
776	YMR194W;YPL249C-A	>YMR194W RPL36A SGDID:S000004807, Chr XIII from 651144-651159,651623-651909, Verified ORF, N-terminally acetylated protein component of the large (60S) ribosomal subunit, nearly identical to Rpl36Bp and has similarity to rat L36 ribosomal protein; binds t	2	1	1	1	1	0	9	11.124	100	38811000	38811000	0
752	YMR015C	>YMR015C ERG5 SGDID:S000004617, Chr XIII from 302484-300868, reverse complement, Verified ORF, C-22 sterol desaturase, a cytochrome P450 enzyme that catalyzes the formation of the C-22(23) double bond in the sterol side chain in ergosterol biosynthesis; m	1	2	2	2	2	0	3	61.334	538	38772000	38772000	0
929	YPL082C	>YPL082C MOT1 SGDID:S000006003, Chr XVI from 404080-398477, reverse complement, Verified ORF, Essential abundant protein involved in regulation of transcription, removes Spt15p (TBP) from DNA via its C-terminal ATPase activity, forms a complex with TBP th	1	1	1	1	0	0	1	209.97	1867	0	0	0
252	YDR171W	>YDR171W HSP42 SGDID:S000002578, Chr IV from 806618-807745, Verified ORF, Small cytosolic stress-induced chaperone that forms barrel-shaped oligomers and suppresses the aggregation of non-native proteins; oligomer dissociation is not required for function	1	1	1	1	1	0	6.1	42.816	375	37559000	37559000	0
903	YOR261C	>YOR261C RPN8 SGDID:S000005787, Chr XV from 816931-815915, reverse complement, Verified ORF, Essential, non-ATPase regulatory subunit of the 26S proteasome; has similarity to the human p40 proteasomal subunit and to another S. cerevisiae regulatory subuni	1	1	1	1	1	0	5	38.312	338	37511000	37511000	0
540	YJL068C	>YJL068C YJL068C SGDID:S000003604, Chr X from 313832-312933, reverse complement, Verified ORF, Non-essential intracellular esterase that can function as an S-formylglutathione hydrolase; may be involved in the detoxification of formaldehyde, which can be	1	1	1	1	1	0	3	33.934	299	36859000	36859000	0
681	YLR216C	>YLR216C CPR6 SGDID:S000004206, Chr XII from 573213-572098, reverse complement, Verified ORF, Peptidyl-prolyl cis-trans isomerase (cyclophilin), catalyzes the cis-trans isomerization of peptide bonds N-terminal to proline residues; binds to Hsp82p and con	1	2	2	2	0	1	4.9	42.071	371	27129000	0	27129000
634	YKR018C	>YKR018C YKR018C SGDID:S000001726, Chr XI from 475543-473366, reverse complement, Uncharacterized ORF, Putative protein of unknown function; green fluorescent protein (GFP)-fusion protein localizes to the cytoplasm and nucleus	1	1	1	1	1	0	1.7	81.753	725	24099000	24099000	0
520	YIL138C	>YIL138C TPM2 SGDID:S000001400, Chr IX from 89715-89230, reverse complement, Verified ORF, Minor isoform of tropomyosin, binds to and stabilizes actin cables and filaments, which direct polarized cell growth and the distribution of several organelles; app	1	1	1	1	1	0	5.6	19.093	161	34889000	34889000	0
472	YHR087W	>YHR087W YHR087W SGDID:S000001129, Chr VIII from 280822-281157, Verified ORF, Protein involved in RNA metabolism, one of two yeast homologs (with Sdo1p/Ylr022cp) of the human protein SBDS responsible for autosomal recessive Shwachman-Bodian-Diamond Syndro	1	1	1	1	1	0	18.9	12.009	111	34750000	34750000	0
596	YKL073W	>YKL073W LHS1 SGDID:S000001556, Chr XI from 296074-298719, Verified ORF, Molecular chaperone of the endoplasmic reticulum lumen, involved in polypeptide translocation and folding; member of the Hsp70 family; localizes to the lumen of the ER; regulated by	1	1	1	1	1	0	2.2	99.57	881	34304000	34304000	0
179	YCR028C-A	>YCR028C-A RIM1 SGDID:S000007222, Chr III from 173436-173195,173111-172946, reverse complement, Verified ORF, Single-stranded DNA-binding protein essential for mitochondrial genome maintenance; involved in mitochondrial DNA replication	1	2	2	2	0	0	12.6	15.386	135	0	0	0
654	YLR032W	>YLR032W RAD5 SGDID:S000004022, Chr XII from 204992-208501, Verified ORF, Single-stranded DNA-dependent ATPase, involved in postreplication repair; contains RING finger domain	1	1	1	1	1	0	0.9	134	1169	24966000	24966000	0
238	YDR062W	>YDR062W LCB2 SGDID:S000002469, Chr IV from 576471-578156, Verified ORF, Component of serine palmitoyltransferase, responsible along with Lcb1p for the first committed step in sphingolipid synthesis, which is the condensation of serine with palmitoyl-CoA	1	1	1	1	1	0	1.6	63.11	561	33122000	33122000	0
872	YOL143C	>YOL143C RIB4 SGDID:S000005503, Chr XV from 55103-54594, reverse complement, Verified ORF, Lumazine synthase (6,7-dimethyl-8-ribityllumazine synthase, also known as DMRL synthase); catalyzes synthesis of immediate precursor to riboflavin	1	1	1	1	1	0	7.7	18.555	169	33122000	33122000	0
108	YBR019C	>YBR019C GAL10 SGDID:S000000223, Chr II from 278352-276253, reverse complement, Verified ORF, UDP-glucose-4-epimerase, catalyzes the interconversion of UDP-galactose and UDP-D-glucose in galactose metabolism; also catalyzes the conversion of alpha-D-gluco	1	1	1	1	0	1	1.6	78.194	699	32282000	0	32282000
451	YHL003C	>YHL003C LAG1 SGDID:S000000995, Chr VIII from 101879-100644, reverse complement, Verified ORF, Ceramide synthase component, involved in synthesis of ceramide from C26(acyl)-coenzyme A and dihydrosphingosine or phytosphingosine, functionally equivalent to	1	1	1	1	1	0	4.9	48.454	411	32243000	32243000	0
937	YPL145C	>YPL145C KES1 SGDID:S000006066, Chr XVI from 279698-278394, reverse complement, Verified ORF, Member of the oxysterol binding protein family, which includes seven yeast homologs; involved in negative regulation of Sec14p-dependent Golgi complex secretory	1	2	2	2	2	0	3.7	49.491	434	32073000	32073000	0
191	YDL055C	>YDL055C PSA1 SGDID:S000002213, Chr IV from 356759-355674, reverse complement, Verified ORF, GDP-mannose pyrophosphorylase (mannose-1-phosphate guanyltransferase), synthesizes GDP-mannose from GTP and mannose-1-phosphate in cell wall biosynthesis; require	1	2	2	2	2	0	9.1	39.565	361	31969000	31969000	0
659	YLR064W	>YLR064W YLR064W SGDID:S000004054, Chr XII from 265457-266278, Uncharacterized ORF, Putative protein of unknown function; green fluorescent protein (GFP)-fusion protein localizes to the endoplasmic reticulum; YLR064W is not an essential gene	1	2	2	2	2	0	9.9	32.637	273	31492000	31492000	0
483	YHR158C	>YHR158C KEL1 SGDID:S000001201, Chr VIII from 417182-413688, reverse complement, Verified ORF, Protein required for proper cell fusion and cell morphology; functions in a complex with Kel2p to negatively regulate mitotic exit, interacts with Tem1p and Lte	1	1	1	1	1	0	0.8	131.09	1164	31402000	31402000	0
73	YAL016W	>YAL016W TPD3 SGDID:S000000014, Chr I from 124880-126787, Verified ORF, Regulatory subunit A of the heterotrimeric protein phosphatase 2A, which also contains regulatory subunit Cdc55p and either catalytic subunit Pph21p or Pph22p; required for cell morph	1	1	1	1	1	0	2	70.907	635	31347000	31347000	0
597	YKL077W	>YKL077W YKL077W SGDID:S000001560, Chr XI from 291097-292275, Uncharacterized ORF, Putative protein of unknown function; green fluorescent protein (GFP)-fusion protein localizes to the vacuole	1	1	1	1	1	0	2.3	46.036	392	31185000	31185000	0
377	YGL121C	>YGL121C GPG1 SGDID:S000003089, Chr VII from 281163-280783, reverse complement, Verified ORF, Proposed gamma subunit of the heterotrimeric G protein that interacts with the receptor Grp1p; involved in regulation of pseudohyphal growth; requires Gpb1p or G	1	1	1	1	1	0	13.5	14.922	126	31173000	31173000	0
809	YNL066W	>YNL066W SUN4 SGDID:S000005010, Chr XIV from 501516-502778, Verified ORF, Cell wall protein related to glucanases, possibly involved in cell wall septation; member of the SUN family	1	2	1	1	2	1	4.3	43.442	420	31009000	31009000	0
618	YKL181W	>YKL181W PRS1 SGDID:S000001664, Chr XI from 107321-108604, Verified ORF, 5-phospho-ribosyl-1(alpha)-pyrophosphate synthetase, involved in nucleotide, histidine, and tryptophan biosynthesis; one of five related enzymes, which are active as heteromultimeric	1	1	1	1	1	0	2.6	47.047	427	17651000	17651000	0
764	YMR106C	>YMR106C YKU80 SGDID:S000004712, Chr XIII from 480189-478300, reverse complement, Verified ORF, Subunit of the telomeric Ku complex (Yku70p-Yku80p), involved in telomere length maintenance, structure and telomere position effect; relocates to sites of dou	1	2	1	1	1	1	3.8	71.24	629	30339000	30339000	0
564	YJR025C	>YJR025C BNA1 SGDID:S000003786, Chr X from 471586-471053, reverse complement, Verified ORF, 3-hydroxyanthranilic acid dioxygenase, required for biosynthesis of nicotinic acid from tryptophan via kynurenine pathway	1	2	2	2	1	0	12.4	20.235	177	26038000	26038000	0
327	YER055C	>YER055C HIS1 SGDID:S000000857, Chr V from 265784-264891, reverse complement, Verified ORF, ATP phosphoribosyltransferase, a hexameric enzyme, catalyzes the first step in histidine biosynthesis; mutations cause histidine auxotrophy and sensitivity to Cu,	1	2	2	2	2	0	12.8	32.266	297	30054000	30054000	0
981	YPR184W	>YPR184W GDB1 SGDID:S000006388, Chr XVI from 902040-906650, Verified ORF, Glycogen debranching enzyme containing glucanotranferase and alpha-1,6-amyloglucosidase activities, required for glycogen degradation	2	3	3	3	1	0	1.4	174.97	1536	7251800	7251800	0
513	YIL115C	>YIL115C NUP159 SGDID:S000001377, Chr IX from 148706-144324, reverse complement, Verified ORF, Subunit of the nuclear pore complex that is found exclusively on the cytoplasmic side, forms a subcomplex with Nup82p and Nsp1p, required for mRNA export	1	1	1	1	1	0	1	158.91	1460	29263000	29263000	0
200	YDL084W	>YDL084W SUB2 SGDID:S000002242, Chr IV from 305237-306577, Verified ORF, Component of the TREX complex required for nuclear mRNA export; DEAD-box RNA helicase involved in early and late steps of spliceosome assembly; homolog of the human splicing factor h	1	1	1	1	0	1	2.2	50.308	446	29011000	0	29011000
828	YNL176C	>YNL176C YNL176C SGDID:S000005120, Chr XIV from 306982-305072, reverse complement, Uncharacterized ORF, Hypothetical protein	1	1	1	1	1	0	1.6	67.356	636	28829000	28829000	0
850	YNR057C	>YNR057C BIO4 SGDID:S000005340, Chr XIV from 734069-733356, reverse complement, Verified ORF, Dethiobiotin synthetase, catalyzes the third step in the biotin biosynthesis pathway; BIO4 is in a cluster of 3 genes (BIO3, BIO4, and BIO5) that mediate biotin	1	1	1	1	1	0	4.2	26.257	237	28735000	28735000	0
891	YOR136W	>YOR136W IDH2 SGDID:S000005662, Chr XV from 580251-581360, Verified ORF, Subunit of mitochondrial NAD(+)-dependent isocitrate dehydrogenase, which catalyzes the oxidation of isocitrate to alpha-ketoglutarate in the TCA cycle	1	1	1	1	0	1	1.9	39.739	369	28695000	0	28695000
705	YLR347C	>YLR347C KAP95 SGDID:S000004339, Chr XII from 826412-823827, reverse complement, Verified ORF, Karyopherin beta, forms a dimeric complex with Srp1p (Kap60p) that mediates nuclear import of cargo proteins via a nuclear localization signal (NLS), interacts	1	2	2	2	2	0	3.8	94.775	861	28590000	28590000	0
921	YPL048W	>YPL048W CAM1 SGDID:S000005969, Chr XVI from 464398-465645, Verified ORF, Translational cofactor elongation factor-1 gamma, participates in the regulation of GTP-binding protein EF-1 alpha, may play a redundant role in the regulation of protein synthesis	1	3	1	1	1	1	5.5	47.087	415	28044000	0	28044000
905	YOR285W	>YOR285W YOR285W SGDID:S000005811, Chr XV from 849634-850053, Verified ORF, Protein of unknown function, localized to the mitochondrial outer membrane	1	1	1	1	1	0	21.6	15.413	139	28036000	28036000	0
441	YGR232W	>YGR232W NAS6 SGDID:S000003464, Chr VII from 953963-954649, Verified ORF, Regulatory, non-ATPase subunit of the 26S proteasome; homolog of the human oncoprotein gankyrin, which interacts with the retinoblastoma tumor suppressor (Rb) and cyclin-dependent k	1	1	1	1	1	0	4.8	25.616	228	27845000	27845000	0
549	YJL153C	>YJL153C INO1 SGDID:S000003689, Chr X from 135852-134251, reverse complement, Verified ORF, Inositol 1-phosphate synthase, involved in synthesis of inositol phosphates and inositol-containing phospholipids; transcription is coregulated with other phosphol	1	1	1	1	1	0	3.4	59.641	533	27520000	27520000	0
558	YJL196C	>YJL196C ELO1 SGDID:S000003732, Chr X from 68781-67849, reverse complement, Verified ORF, Elongase I, medium-chain acyl elongase, catalyzes carboxy-terminal elongation of unsaturated C12-C16 fatty acyl-CoAs to C16-C18 fatty acids	1	2	2	2	1	1	4.8	36.233	310	27498000	11510000	15988000
899	YOR224C	>YOR224C RPB8 SGDID:S000005750, Chr XV from 761266-760826, reverse complement, Verified ORF, RNA polymerase subunit ABC14.5, common to RNA polymerases I, II, and III	1	1	1	1	1	0	14.4	16.511	146	19728000	19728000	0
51	Q0120;Q0115;Q0110;Q0105	>Q0120 BI4 SGDID:S000007273, Chr Mito from 36540-36954,37723-37736,39141-39217,40841-42251, Verified ORF, Mitochondrial mRNA maturase, forms a complex with Nam2p to mediate splicing of the bI4 intron of the COB gene; encoded by both exon and intron sequen	4	2	2	2	1	0	4.5	74.579	638	6741900	6741900	0
277	YDR415C	>YDR415C YDR415C SGDID:S000002823, Chr IV from 1298153-1297029, reverse complement, Uncharacterized ORF, Hypothetical protein	1	1	1	1	1	0	2.1	42.484	374	27311000	27311000	0
773	YMR157C	>YMR157C YMR157C SGDID:S000004766, Chr XIII from 572043-571276, reverse complement, Uncharacterized ORF, The authentic, non-tagged protein was localized to the mitochondria	1	1	1	1	1	0	5.1	29.076	255	27254000	27254000	0
898	YOR212W	>YOR212W STE4 SGDID:S000005738, Chr XV from 742911-744182, Verified ORF, G protein beta subunit, forms a dimer with Ste18p to activate the mating signaling pathway, forms a heterotrimer with Gpa1p and Ste18p to dampen signaling; may recruit Rho1p to the p	1	1	1	1	1	0	2.4	46.581	423	27220000	27220000	0
875	YOL152W	>YOL152W FRE7 SGDID:S000005512, Chr XV from 40747-42609, Verified ORF, Putative ferric reductase with similarity to Fre2p; expression induced by low copper levels	1	1	1	1	1	0	2.1	70.905	620	27112000	27112000	0
704	YLR344W	>YLR344W RPL26A SGDID:S000004336, Chr XII from 819312-819330,819778-820142, Verified ORF, Protein component of the large (60S) ribosomal subunit, nearly identical to Rpl26Bp and has similarity to E. coli L24 and rat L26 ribosomal proteins; binds to 5.8S r	1	3	1	1	1	3	15	14.234	127	26601000	0	26601000
974	YPR154W	>YPR154W PIN3 SGDID:S000006358, Chr XVI from 834561-835208, Verified ORF, Protein that induces appearance of [PIN+] prion when overproduced	1	1	1	1	1	0	7	23.539	215	26599000	26599000	0
358	YFR051C	>YFR051C RET2 SGDID:S000001947, Chr VI from 251790-250150, reverse complement, Verified ORF, Delta subunit of the coatomer complex (COPI), which coats Golgi-derived transport vesicles; involved in retrograde transport between Golgi and ER	1	1	1	1	1	0	4.9	60.627	546	26432000	26432000	0
933	YPL111W	>YPL111W CAR1 SGDID:S000006032, Chr XVI from 339943-340944, Verified ORF, Arginase, responsible for arginine degradation, expression responds to both induction by arginine and nitrogen catabolite repression; disruption enhances freeze tolerance	1	1	1	1	0	1	2.4	35.662	333	25647000	0	25647000
132	YBR110W	>YBR110W ALG1 SGDID:S000000314, Chr II from 458866-460215, Verified ORF, Mannosyltransferase, involved in asparagine-linked glycosylation in the endoplasmic reticulum (ER); essential for viability, mutation is functionally complemented by human ortholog	1	1	1	1	1	0	4.9	51.928	449	25456000	25456000	0
736	YML067C	>YML067C ERV41 SGDID:S000004532, Chr XIII from 140214-140184,140090-139063, reverse complement, Verified ORF, Protein localized to COPII-coated vesicles, forms a complex with Erv46p; involved in the membrane fusion stage of transport	1	2	2	2	1	0	4.5	40.705	352	21866000	21866000	0
873	YOL148C	>YOL148C SPT20 SGDID:S000005508, Chr XV from 47573-45759, reverse complement, Verified ORF, Subunit of the SAGA transcriptional regulatory complex, involved in maintaining the integrity of the complex	1	1	1	1	0	1	1	67.796	604	24180000	0	24180000
482	YHR151C	>YHR151C YHR151C SGDID:S000001194, Chr VIII from 400851-399271, reverse complement, Uncharacterized ORF, Putative protein of unknown function	1	1	1	1	1	0	2.3	59.818	526	23432000	23432000	0
718	YLR438W	>YLR438W CAR2 SGDID:S000004430, Chr XII from 1012498-1013772, Verified ORF, L-ornithine transaminase (OTAse), catalyzes the second step of arginine degradation, expression is dually-regulated by allophanate induction and a specific arginine induction proc	1	1	1	1	1	0	2.8	46.085	424	23183000	23183000	0
231	YDR023W	>YDR023W SES1 SGDID:S000002430, Chr IV from 489505-490893, Verified ORF, Cytosolic seryl-tRNA synthetase, class II aminoacyl-tRNA synthetase that aminoacylates tRNA(Ser), displays tRNA-dependent amino acid recognition which enhances discrimination of the	1	1	1	1	0	1	2.4	53.309	462	22653000	0	22653000
648	YLL048C	>YLL048C YBT1 SGDID:S000003971, Chr XII from 46264-41279, reverse complement, Verified ORF, Transporter of the ATP-binding cassette (ABC) family involved in bile acid transport; similar to mammalian bile transporters	1	1	1	1	1	0	0.7	189.16	1661	22584000	22584000	0
870	YOL139C	>YOL139C CDC33 SGDID:S000005499, Chr XV from 61024-60383, reverse complement, Verified ORF, Cytoplasmic mRNA cap binding protein; the eIF4E-cap complex is responsible for mediating cap-dependent mRNA translation via interactions with the translation initi	1	1	1	1	1	0	12.2	24.254	213	22177000	22177000	0
751	YMR011W	>YMR011W HXT2 SGDID:S000004613, Chr XIII from 288078-289703, Verified ORF, High-affinity glucose transporter of the major facilitator superfamily, expression is induced by low levels of glucose and repressed by high levels of glucose	1	1	1	1	1	0	4.3	59.84	541	22122000	22122000	0
679	YLR199C	>YLR199C YLR199C SGDID:S000004189, Chr XII from 548771-548766,548679-547855, reverse complement, Uncharacterized ORF, Putative protein of unknown function; green fluorescent protein (GFP)-fusion protein localizes to the cytoplasm; YLR199C is not an essent	1	1	1	1	1	0	3.6	30.695	276	21831000	21831000	0
606	YKL124W	>YKL124W SSH4 SGDID:S000001607, Chr XI from 210237-211976, Verified ORF, Protein whose overexpression confers resistance to the growth inhibitor leflunomide; suppressor of shr3 mutation	1	1	1	1	1	0	1.2	65.06	579	21657000	21657000	0
589	YKL027W	>YKL027W YKL027W SGDID:S000001510, Chr XI from 387205-388548, Verified ORF, Protein of unknown function, localized to the mitochondrial outer membrane	1	1	1	1	1	0	3.6	50.265	447	21222000	21222000	0
216	YDL168W	>YDL168W SFA1 SGDID:S000002327, Chr IV from 159605-160765, Verified ORF, Bifunctional enzyme containing both alcohol dehydrogenase and glutathione-dependent formaldehyde dehydrogenase activities, functions in formaldehyde detoxification and formation of l	1	1	1	1	1	0	2.6	41.042	386	20589000	20589000	0
334	YER081W	>YER081W SER3 SGDID:S000000883, Chr V from 322682-324091, Verified ORF, 3-phosphoglycerate dehydrogenase, catalyzes the first step in serine and glycine biosynthesis; isozyme of Ser33p	1	1	1	1	0	1	2.8	51.193	469	20512000	0	20512000
835	YNL244C	>YNL244C SUI1 SGDID:S000005188, Chr XIV from 187497-187171, reverse complement, Verified ORF, Translation initiation factor eIF1; component of a complex involved in recognition of the initiator codon; modulates translation accuracy at the initiation phase	1	2	2	2	0	2	34.3	12.312	108	20373000	0	20373000
257	YDR256C	>YDR256C CTA1 SGDID:S000002664, Chr IV from 969676-968129, reverse complement, Verified ORF, Catalase A, breaks down hydrogen peroxide in the peroxisomal matrix formed by acyl-CoA oxidase (Pox1p) during fatty acid beta-oxidation	1	1	1	1	0	1	1.9	58.555	515	19377000	0	19377000
178	YCR026C	>YCR026C NPP1 SGDID:S000000621, Chr III from 166335-164107, reverse complement, Verified ORF, Nucleotide pyrophosphatase/phosphodiesterase family member; mediates extracellular nucleotide phosphate hydrolysis along with Npp2p and Pho5p; activity and expre	1	1	1	1	1	0	2	84.733	742	19179000	19179000	0
617	YKL180W	>YKL180W RPL17A SGDID:S000001663, Chr XI from 109274-109582,109889-110134, Verified ORF, Protein component of the large (60S) ribosomal subunit, nearly identical to Rpl17Bp and has similarity to E. coli L22 and rat L17 ribosomal proteins; copurifies with	1	4	1	1	2	3	24.5	20.549	184	15043000	15043000	0
782	YMR219W	>YMR219W ESC1 SGDID:S000004832, Chr XIII from 707132-712108, Verified ORF, Protein localized to the nuclear periphery, involved in telomeric silencing; interacts with PAD4-domain of Sir4p	1	1	1	1	1	0	0.6	187.14	1658	18859000	18859000	0
863	YOL082W	>YOL082W ATG19 SGDID:S000005442, Chr XV from 168727-169974, Verified ORF, Protein involved in the cytoplasm-to-vacuole targeting pathway and in autophagy, recognizes cargo proteins and delivers them to the preautophagosomal structure for eventual engulfme	1	1	1	1	1	0	3.1	47.599	415	18780000	18780000	0
389	YGL195W	>YGL195W GCN1 SGDID:S000003163, Chr VII from 131531-139549, Verified ORF, Positive regulator of the Gcn2p kinase activity, forms a complex with Gcn20p; proposed to stimulate Gcn2p activation by an uncharged tRNA	1	3	3	3	2	0	1.6	296.69	2672	13219000	13219000	0
215	YDL145C	>YDL145C COP1 SGDID:S000002304, Chr IV from 198177-194572, reverse complement, Verified ORF, Alpha subunit of COPI vesicle coatomer complex, which surrounds transport vesicles in the early secretory pathway	1	1	1	1	1	0	1.7	135.61	1201	18300000	18300000	0
429	YGR157W	>YGR157W CHO2 SGDID:S000003389, Chr VII from 802445-805054, Verified ORF, Phosphatidylethanolamine methyltransferase (PEMT), catalyzes the first step in the conversion of phosphatidylethanolamine to phosphatidylcholine during the methylation pathway of ph	1	1	1	1	1	0	2.9	101.2	869	17814000	17814000	0
303	YEL026W	>YEL026W SNU13 SGDID:S000000752, Chr V from 101943-102323	1	1	1	1	1	0	22.2	13.569	126	17688000	17688000	0
331	YER068W	>YER068W MOT2 SGDID:S000000870, Chr V from 293048-294811regulatory complex, which represses transcription, at least in part, by inhibiting functional TBP-DNA interactions and also aids in transcripti	1	1	1	1	1	0	6.5	65.353	587	17131000	17131000	0
652	YLR028C;YMR120C	>YLR028C ADE16 SGDID:S000004018, Chr XII from 201316-199541	2	2	2	2	0	2	2.9	65.282	591	16748000	0	16748000
624	YKL201C	>YKL201C MNN4 SGDID:S000001684, Chr XI from 67467-63931	1	1	1	1	0	1	0.7	139.38	1178	16464000	0	16464000
368	YGL037C	>YGL037C PNC1 SGDID:S000003005, Chr VII from 427953-427303, reverse complement, Verified ORF, Nicotinamidase that converts nicotinamide to nicotinic acid as part of the NAD(+) salvage pathway, required for life span extension by calorie restriction; PNC1	1	1	1	1	1	0	5.6	24.993	216	16098000	16098000	0
341	YER146W	>YER146W LSM5 SGDID:S000000948, Chr V from 462580-462861, Verified ORF, Lsm (Like Sm) protein; part of heteroheptameric complexes (Lsm2p-7p and either Lsm1p or 8p): cytoplasmic Lsm1p complex involved in mRNA decay; nuclear Lsm8p complex part of U6 snRNP a	1	1	1	1	1	0	14	10.423	93	10443000	10443000	0
918	YPL010W	>YPL010W RET3 SGDID:S000005931, Chr XVI from 535015-535584, Verified ORF, Zeta subunit of the coatomer complex (COPI), which coats Golgi-derived transport vesicles; involved in retrograde transport between Golgi and ER	1	1	1	1	1	0	12.7	21.687	189	9180300	9180300	0
214	YDL137W	>YDL137W ARF2 SGDID:S000002296, Chr IV from 216529-217074, Verified ORF, ADP-ribosylation factor, GTPase of the Ras superfamily involved in regulation of coated formation vesicles in intracellular trafficking within the Golgi; functionally interchangeable	1	3	1	1	3	0	18.2	20.657	181	14907000	14907000	0
440	YGR231C	>YGR231C PHB2 SGDID:S000003463, Chr VII from 953483-952551, reverse complement, Verified ORF, Subunit of the prohibitin complex (Phb1p-Phb2p), a 1.2 MDa ring-shaped inner mitochondrial membrane chaperone that stabilizes newly synthesized proteins; determi	1	2	2	2	2	0	4.8	34.406	310	14469000	14469000	0
348	YFL023W	>YFL023W BUD27 SGDID:S000001871, Chr VI from 90984-93374, Verified ORF, Protein involved in bud-site selection, nutrient signaling, and gene expression controlled by the TOR kinase; diploid mutants display a random budding pattern instead of the wild-type	1	1	1	1	1	0	1.6	91.421	796	11220000	11220000	0
565	YJR042W	>YJR042W NUP85 SGDID:S000003803, Chr X from 513970-516204, Verified ORF, Subunit of the Nup84p subcomplex of the nuclear pore complex (NPC), required for assembly of the subcomplex and also for formation of the nucleocytoplasmic Gsp1p concentration gradie	1	2	2	2	2	0	3.9	84.897	744	13965000	13965000	0
729	YML029W	>YML029W USA1 SGDID:S000004491, Chr XIII from 217362-219878, Verified ORF, Protein that interacts in the two-hybrid system with the U1 snRNP-specific protein, Snp1p; may have a role in pre-mRNA splicing	1	1	1	1	1	0	2.7	96.652	838	13825000	13825000	0
344	YER178W	>YER178W PDA1 SGDID:S000000980, Chr V from 546812-548074, Verified ORF, E1 alpha subunit of the pyruvate dehydrogenase (PDH) complex, catalyzes the direct oxidative decarboxylation of pyruvate to acetyl-CoA, regulated by glucose	1	1	1	1	0	1	3.3	46.343	420	13416000	0	13416000
98	YBL076C	>YBL076C ILS1 SGDID:S000000172, Chr II from 84259-81041, reverse complement, Verified ORF, Cytoplasmic isoleucine-tRNA synthetase, target of the G1-specific inhibitor reveromycin A	1	1	1	1	0	1	0.9	122.98	1072	12988000	0	12988000
362	YGL011C	>YGL011C SCL1 SGDID:S000002979, Chr VII from 475252-474494, reverse complement, Verified ORF, Alpha subunit of the 20S core complex of the 26S proteasome involved in the degradation of ubiquitinated substrates; essential for growth; detected in the mitoch	1	1	1	1	0	1	3.6	28.001	252	12442000	0	12442000
719	YLR441C	>YLR441C RPS1A SGDID:S000004433, Chr XII from 1018905-1018138, reverse complement, Verified ORF, Ribosomal protein 10 (rp10) of the small (40S) subunit; nearly identical to Rps1Bp and has similarity to rat S3a ribosomal protein	1	12	1	1	6	8	41.6	28.743	255	12269000	12269000	0
185	YCR105W	>YCR105W ADH7 SGDID:S000000702, Chr III from 309067-310152, Verified ORF, NADPH-dependent cinnamyl alcohol dehydrogenase family member with broad substrate specificity; may be involved in fusel alcohol synthesis	1	1	1	1	0	1	5	39.348	361	12224000	0	12224000
569	YJR066W	>YJR066W TOR1 SGDID:S000003827, Chr X from 559331-566743, Verified ORF, PIK-related protein kinase and rapamycin target; subunit of TORC1, a complex that controls growth in response to nutrients by regulating translation, transcription, ribosome biogenesi	1	1	1	1	0	1	0.3	281.14	2470	11928000	0	11928000
508	YIL076W	>YIL076W SEC28 SGDID:S000001338, Chr IX from 216655-217545, Verified ORF, Epsilon-COP subunit of the coatomer; regulates retrograde Golgi-to-ER protein traffic; stabilizes Cop1p, the alpha-COP and the coatomer complex; non-essential for cell growth	1	3	2	2	3	0	20.9	33.829	296	9569000	9569000	0
525	YIL159W	>YIL159W BNR1 SGDID:S000001421, Chr IX from 41825-45952, Verified ORF, Formin, nucleates the formation of linear actin filaments, involved in cell processes such as budding and mitotic spindle orientation which require the formation of polarized actin cab	1	1	1	1	0	1	0.4	156.85	1375	10958000	0	10958000
612	YKL154W	>YKL154W SRP102 SGDID:S000001637, Chr XI from 161606-162340, Verified ORF, Signal recognition particle (SRP) receptor beta subunit; involved in SRP-dependent protein targeting; anchors Srp101p to the ER membrane	1	1	1	1	1	0	3.3	26.974	244	10699000	10699000	0
310	YEL056W	>YEL056W HAT2 SGDID:S000000782, Chr V from 47168-48373, Verified ORF, Subunit of the Hat1p-Hat2p histone acetyltransferase complex; required for high affinity binding of the complex to free histone H4, thereby enhancing Hat1p activity; similar to human Rb	1	1	1	1	1	0	6	45.06	401	10331000	10331000	0
324	YER036C	>YER036C ARB1 SGDID:S000000838, Chr V from 225198-223366, reverse complement, Uncharacterized ORF, ATPase of the ATP-binding cassette (ABC) family involved in 40S and 60S ribosome biogenesis, has similarity to Gcn20p; shuttles from nucleus to cytoplasm, p	1	1	1	1	0	1	1.8	68.376	610	10328000	0	10328000
427	YGR152C	>YGR152C RSR1 SGDID:S000003384, Chr VII from 795497-794679, reverse complement, Verified ORF, GTP-binding protein of the ras superfamily required for bud site selection, morphological changes in response to mating pheromone, and efficient cell fusion; loc	1	1	1	1	1	0	3.7	30.39	272	10260000	10260000	0
799	YMR314W	>YMR314W PRE5 SGDID:S000004931, Chr XIII from 901708-902412, Verified ORF, 20S proteasome alpha-type subunit	1	1	1	1	0	1	5.1	25.604	234	9268100	0	9268100
651	YLR027C	>YLR027C AAT2 SGDID:S000004017, Chr XII from 198086-196830, reverse complement, Verified ORF, Cytosolic aspartate aminotransferase, involved in nitrogen metabolism; localizes to peroxisomes in oleate-grown cells	1	1	1	1	1	0	4.8	46.057	418	8765400	8765400	0
492	YHR199C	>YHR199C YHR199C SGDID:S000001242, Chr VIII from 498422-497490, reverse complement, Uncharacterized ORF, The authentic, non-tagged protein was localized to the mitochondria	1	1	1	1	1	0	5.2	34.113	310	8518400	8518400	0
957	YPR002W	>YPR002W PDH1 SGDID:S000006206, Chr XVI from 558382-559932, Verified ORF, Mitochondrial protein that participates in respiration, induced by diauxic shift; homologous to E. coli PrpD, may take part in the conversion of 2-methylcitrate to 2-methylisocitrat	1	1	1	1	0	1	1.7	57.683	516	8492600	0	8492600
251	YDR170C	>YDR170C SEC7 SGDID:S000002577, Chr IV from 802219-796190, reverse complement, Verified ORF, Guanine nucleotide exchange factor (GEF) for ADP ribosylation factors involved in proliferation of the Golgi, intra-Golgi transport and ER-to-Golgi transport; fou	1	2	2	2	2	0	1.4	226.88	2009	7724900	7724900	0
494	YHR204W	>YHR204W MNL1 SGDID:S000001247, Chr VIII from 506319-508709, Verified ORF, Alpha mannosidase-like protein of the endoplasmic reticulum required for degradation of glycoproteins but not for processing of N-linked oligosaccharides	1	1	1	1	1	0	2.9	91.245	796	7709500	7709500	0
919	YPL037C	>YPL037C EGD1 SGDID:S000005958, Chr XVI from 481898-481425, reverse complement, Verified ORF, Subunit beta1 of the nascent polypeptide-associated complex (NAC) involved in protein targeting, associated with cytoplasmic ribosomes; enhances DNA binding of t	1	1	1	1	0	1	3.8	17.02	157	6630200	0	6630200
316	YER006W	>YER006W NUG1 SGDID:S000000808, Chr V from 162722-164284, Verified ORF, GTPase that associates with nuclear 60S pre-ribosomes, required for export of 60S ribosomal subunits from the nucleus	1	1	1	1	1	0	2.1	57.708	520	4720400	4720400	0
854	YOL027C	>YOL027C MDM38 SGDID:S000005387, Chr XV from 273725-272004, reverse complement, Verified ORF, Mitochondrial inner membrane protein, required for K+/H+ exchange and for normal mitochondrial morphology and inheritance; associates with mitochondrial ribosome	1	1	1	1	1	0	1.4	65.004	573	6150100	6150100	0
318	YER012W	>YER012W PRE1 SGDID:S000000814, Chr V from 177834-178430, Verified ORF, 20S proteasome beta-type subunit; localizes to the nucleus throughout the cell cycle	1	1	1	1	1	0	4	22.516	198	4684400	4684400	0
83	YAR031W;YGL053W	>YAR031W PRM9 SGDID:S000000078, Chr I from 186830-187726, Verified ORF, Pheromone-regulated protein with 3 predicted transmembrane segments and an FF sequence, a motif involved in COPII binding; member of DUP240 gene family;>YGL053W PRM8 SGDID:S000003021	2	1	1	1	1	0	2.7	35.073	298	4556400	4556400	0
193	YDL066W;YNL009W	>YDL066W IDP1 SGDID:S000002224, Chr IV from 334835-336121, Verified ORF, Mitochondrial NADP-specific isocitrate dehydrogenase, catalyzes the oxidation of isocitrate to alpha-ketoglutarate; not required for mitochondrial respiration and may function to div	2	4	1	1	0	4	8.2	48.19	428	2517400	0	2517400
486	YHR178W	>YHR178W STB5 SGDID:S000001221, Chr VIII from 459299-461530, Verified ORF, Activator of multidrug resistance genes, forms a heterodimer with Pdr1p; contains a Zn(II)2Cys6 zinc finger domain that interacts with a PDRE (pleotropic drug resistance element) i	1	1	1	1	1	0	6.3	83.472	743	2390600	2390600	0
585	YJR148W	>YJR148W BAT2 SGDID:S000003909, Chr X from 705660-706790, Verified ORF, Cytosolic branched-chain amino acid aminotransferase, homolog of murine ECA39; highly expressed during stationary phase and repressed during logarithmic phase	1	2	1	1	2	0	6.9	41.624	376	1580100	1580100	0
